# Supplementary material for: Evaluation of genomic and phenomic prediction for application in apple breeding
Source: BMC Plant Biol. 2025 Jan 24;25:103. doi: 10.1186/s12870-025-06104-w (PMC11759423; doi:10.1186/s12870-025-06104-w)
Supplement: Supplementary file 3 — Supplementary Material 3: Additional file 3: Supplementary tables [file 12870_2025_6104_MOESM3_ESM.xls]

## Sheet: Readme
Supplementary tables to:
Evaluation of genomic and phenomic prediction for application in apple breeding
Michaela Jung*, Marius Hodel, Andrea Knauf, Daniela Kupper, Markus Neuditschko, Simone Bühlmann-Schütz, Bruno Studer, Andrea Patocchi, Giovanni AL Broggini
*Corresponding author address: Agroscope, Mueller-Thurgau-Strasse 29, 8820 Waedenswil, Switzerland, michaela.jung@agroscope.admin.ch
Table S1
List of genotype names, their sources, sample type (accession, progeny, advanced selection), family identifier (progeny only), preferred name (accessions only), availability of 480K SNP array, 20K SNP array and RADseq genomic data, and accession numbers for the RADseq samples
Table S2
Genomic prediction of biparental families based on the SNP array dataset of 303,239 SNPs.
Table S3
Genomic prediction of biparental families based on the imputed RADseq dataset compared to genomic prediction using SNP array dataset.
Table S4
Phenomic prediction, genomic prediction, and their combination, assessed for the apple REFPOP accessions.

## Sheet: Table_S1
Genotype	Source	Type	Family	Preferred_name	480K_SNP_array	20K_SNP_array	RADseq	NCBI_accession	NCBI_biosample_accession
1213	Agroscope	Accession		Topaz	FALSE	TRUE	FALSE
3839.2	Agroscope	Accession		Enterprise	FALSE	TRUE	FALSE
ACW_12556	Agroscope	Advanced selection			FALSE	TRUE	FALSE
ACW_14886	Agroscope	Advanced selection			FALSE	TRUE	FALSE
ACW_15596	Agroscope	Advanced selection			FALSE	TRUE	FALSE
ACW_15834	Agroscope	Advanced selection			FALSE	TRUE	FALSE
ACW_16586	Agroscope	Advanced selection			FALSE	TRUE	FALSE
ACW_16756	Agroscope	Advanced selection			FALSE	TRUE	FALSE
ACW_16962	Agroscope	Advanced selection			FALSE	TRUE	FALSE
ACW_16981	Agroscope	Advanced selection			FALSE	TRUE	FALSE
ACW_17156	Agroscope	Advanced selection			FALSE	TRUE	FALSE
ACW_17160	Agroscope	Advanced selection			FALSE	TRUE	FALSE
ACW_17179	Agroscope	Advanced selection			FALSE	TRUE	FALSE
ACW_17205	Agroscope	Advanced selection			FALSE	TRUE	FALSE
ACW_17220	Agroscope	Advanced selection			FALSE	TRUE	FALSE
ACW_17224	Agroscope	Advanced selection			FALSE	TRUE	FALSE
ACW_17244	Agroscope	Advanced selection			FALSE	TRUE	FALSE
ACW_17314	Agroscope	Advanced selection			FALSE	TRUE	FALSE
ACW_17328	Agroscope	Advanced selection			FALSE	TRUE	FALSE
ACW_17808	Agroscope	Advanced selection			FALSE	TRUE	FALSE
ACW_17823	Agroscope	Advanced selection			FALSE	TRUE	FALSE
ACW_17858	Agroscope	Advanced selection			FALSE	TRUE	FALSE
ACW_18150	Agroscope	Advanced selection			FALSE	TRUE	FALSE
ACW_18226	Agroscope	Advanced selection			FALSE	TRUE	FALSE
ACW_18252	Agroscope	Advanced selection			FALSE	TRUE	FALSE
ACW_18257	Agroscope	Advanced selection			FALSE	TRUE	FALSE
ACW_18305	Agroscope	Advanced selection			FALSE	TRUE	FALSE
ACW_18313	Agroscope	Advanced selection			FALSE	TRUE	FALSE
ACW_18322	Agroscope	Advanced selection			FALSE	TRUE	FALSE
ACW_18332	Agroscope	Advanced selection			FALSE	TRUE	FALSE
ACW_18346	Agroscope	Advanced selection			FALSE	TRUE	FALSE
ACW_18359	Agroscope	Advanced selection			FALSE	TRUE	FALSE
ACW_18420	Agroscope	Advanced selection			FALSE	TRUE	FALSE
ACW_18471	Agroscope	Advanced selection			FALSE	TRUE	FALSE
ACW_18488	Agroscope	Advanced selection			FALSE	TRUE	FALSE
ACW_18730	Agroscope	Advanced selection			FALSE	TRUE	FALSE
ACW_18769	Agroscope	Advanced selection			FALSE	TRUE	FALSE
ACW_18803	Agroscope	Advanced selection			FALSE	TRUE	FALSE
ACW_18880	Agroscope	Advanced selection			FALSE	TRUE	FALSE
ACW_18884	Agroscope	Advanced selection			FALSE	TRUE	FALSE
ACW_18889	Agroscope	Advanced selection			FALSE	TRUE	FALSE
ACW_18896	Agroscope	Advanced selection			FALSE	TRUE	FALSE
ACW_18985	Agroscope	Advanced selection			FALSE	TRUE	FALSE
ACW_19065	Agroscope	Advanced selection			FALSE	TRUE	FALSE
ACW_19095	Agroscope	Advanced selection			FALSE	TRUE	FALSE
ACW_19119	Agroscope	Advanced selection			FALSE	TRUE	FALSE
ACW_19160	Agroscope	Advanced selection			FALSE	TRUE	FALSE
ACW_19216	Agroscope	Advanced selection			FALSE	TRUE	FALSE
ACW_19222	Agroscope	Advanced selection			FALSE	TRUE	FALSE
ACW_19245	Agroscope	Advanced selection			FALSE	TRUE	FALSE
ACW_19256	Agroscope	Advanced selection			FALSE	TRUE	FALSE
ACW_19258	Agroscope	Advanced selection			FALSE	TRUE	FALSE
ACW_19281	Agroscope	Advanced selection			FALSE	TRUE	FALSE
ACW_19319	Agroscope	Advanced selection			FALSE	TRUE	FALSE
ACW_19401	Agroscope	Advanced selection			FALSE	TRUE	FALSE
ACW_19449	Agroscope	Advanced selection			FALSE	TRUE	FALSE
ACW_19452	Agroscope	Advanced selection			FALSE	TRUE	FALSE
ACW_19463	Agroscope	Advanced selection			FALSE	TRUE	FALSE
ACW_19473	Agroscope	Advanced selection			FALSE	TRUE	FALSE
ACW_19484	Agroscope	Advanced selection			FALSE	TRUE	FALSE
ACW_19581	Agroscope	Advanced selection			FALSE	TRUE	FALSE
ACW_19626	Agroscope	Advanced selection			FALSE	TRUE	FALSE
ACW_19884	Agroscope	Advanced selection			FALSE	TRUE	FALSE
ACW_19889	Agroscope	Advanced selection			FALSE	TRUE	FALSE
ACW_19896	Agroscope	Advanced selection			FALSE	TRUE	FALSE
ACW_19910	Agroscope	Advanced selection			FALSE	TRUE	FALSE
ACW_19938	Agroscope	Advanced selection			FALSE	TRUE	FALSE
ACW_19963	Agroscope	Advanced selection			FALSE	TRUE	FALSE
ACW_19966	Agroscope	Advanced selection			FALSE	TRUE	FALSE
ACW_19978	Agroscope	Advanced selection			FALSE	TRUE	FALSE
ACW_20235	Agroscope	Advanced selection			FALSE	TRUE	FALSE
ACW_20280	Agroscope	Advanced selection			FALSE	TRUE	FALSE
ACW_20312	Agroscope	Advanced selection			FALSE	TRUE	FALSE
ACW_20324	Agroscope	Advanced selection			FALSE	TRUE	FALSE
ACW_20497	Agroscope	Advanced selection			FALSE	TRUE	FALSE
ACW_21109	Agroscope	Advanced selection			FALSE	TRUE	FALSE
ACW_21141	Agroscope	Advanced selection			FALSE	TRUE	FALSE
ACW_21143	Agroscope	Advanced selection			FALSE	TRUE	FALSE
ACW_21175	Agroscope	Advanced selection			FALSE	TRUE	FALSE
ACW_21198	Agroscope	Advanced selection			FALSE	TRUE	FALSE
ACW_21253	Agroscope	Advanced selection			FALSE	TRUE	FALSE
ACW_21274	Agroscope	Advanced selection			FALSE	TRUE	FALSE
ACW_21276	Agroscope	Advanced selection			FALSE	TRUE	FALSE
ACW_21303	Agroscope	Advanced selection			FALSE	TRUE	FALSE
ACW_21386	Agroscope	Advanced selection			FALSE	TRUE	FALSE
ACW_21451	Agroscope	Advanced selection			FALSE	TRUE	FALSE
ACW_21573	Agroscope	Advanced selection			FALSE	TRUE	FALSE
ACW_21578	Agroscope	Advanced selection			FALSE	TRUE	FALSE
ACW_21609	Agroscope	Advanced selection			FALSE	TRUE	FALSE
ACW_21664	Agroscope	Advanced selection			FALSE	TRUE	FALSE
ACW_21719	Agroscope	Advanced selection			FALSE	TRUE	FALSE
ACW_21805	Agroscope	Advanced selection			FALSE	TRUE	FALSE
ACW_21806	Agroscope	Advanced selection			FALSE	TRUE	FALSE
ACW_21818	Agroscope	Advanced selection			FALSE	TRUE	FALSE
ACW_21931	Agroscope	Advanced selection			FALSE	TRUE	FALSE
ACW_21939	Agroscope	Advanced selection			FALSE	TRUE	FALSE
ACW_22107	Agroscope	Advanced selection			FALSE	TRUE	FALSE
ACW_22333	Agroscope	Advanced selection			FALSE	TRUE	FALSE
ACW_22338	Agroscope	Advanced selection			FALSE	TRUE	FALSE
ACW_22374	Agroscope	Advanced selection			FALSE	TRUE	FALSE
ACW_22451	Agroscope	Advanced selection			FALSE	TRUE	FALSE
ACW_22492	Agroscope	Advanced selection			FALSE	TRUE	FALSE
ACW_22556	Agroscope	Advanced selection			FALSE	TRUE	FALSE
ACW_22652	Agroscope	Advanced selection			FALSE	TRUE	FALSE
ACW_22728	Agroscope	Advanced selection			FALSE	TRUE	FALSE
ACW_22737	Agroscope	Advanced selection			FALSE	TRUE	FALSE
ACW_22750	Agroscope	Advanced selection			FALSE	TRUE	FALSE
ACW_22772	Agroscope	Advanced selection			FALSE	TRUE	FALSE
ACW_22775	Agroscope	Advanced selection			FALSE	TRUE	FALSE
ACW_22785	Agroscope	Advanced selection			FALSE	TRUE	FALSE
ACW_22787	Agroscope	Advanced selection			FALSE	TRUE	FALSE
ACW_22792	Agroscope	Advanced selection			FALSE	TRUE	FALSE
ACW_22800	Agroscope	Advanced selection			FALSE	TRUE	FALSE
ACW_22808	Agroscope	Advanced selection			FALSE	TRUE	FALSE
ACW_22962	Agroscope	Advanced selection			FALSE	TRUE	FALSE
ACW_22984	Agroscope	Advanced selection			FALSE	TRUE	FALSE
ACW_22990	Agroscope	Advanced selection			FALSE	TRUE	FALSE
ACW_23392	Agroscope	Advanced selection			FALSE	TRUE	FALSE
ACW_23521	Agroscope	Advanced selection			FALSE	TRUE	FALSE
ACW_23794	Agroscope	Advanced selection			FALSE	TRUE	FALSE
ACW_23800	Agroscope	Advanced selection			FALSE	TRUE	FALSE
ACW_23975	Agroscope	Advanced selection			FALSE	TRUE	FALSE
ACW_24010	Agroscope	Advanced selection			FALSE	TRUE	FALSE
ACW_24141	Agroscope	Advanced selection			FALSE	TRUE	FALSE
ACW_24376	Agroscope	Advanced selection			FALSE	TRUE	FALSE
ACW_24396	Agroscope	Advanced selection			FALSE	TRUE	FALSE
ACW_24521	Agroscope	Advanced selection			FALSE	TRUE	FALSE
ACW_24527	Agroscope	Advanced selection			FALSE	TRUE	FALSE
ACW_24539	Agroscope	Advanced selection			FALSE	TRUE	FALSE
ACW_24541	Agroscope	Advanced selection			FALSE	TRUE	FALSE
ACW_24549	Agroscope	Advanced selection			FALSE	TRUE	FALSE
ACW_24582	Agroscope	Advanced selection			FALSE	TRUE	FALSE
ACW_24703	Agroscope	Advanced selection			FALSE	TRUE	FALSE
ACW_24766	Agroscope	Advanced selection			FALSE	TRUE	FALSE
ACW_24783	Agroscope	Advanced selection			FALSE	TRUE	FALSE
ACW_25177	Agroscope	Advanced selection			FALSE	TRUE	FALSE
ACW_25200	Agroscope	Advanced selection			FALSE	TRUE	FALSE
ACW_25307	Agroscope	Advanced selection			FALSE	TRUE	FALSE
ACW_25923	Agroscope	Advanced selection			FALSE	TRUE	FALSE
ACW_26235	Agroscope	Advanced selection			FALSE	TRUE	FALSE
ACW_26782	Agroscope	Advanced selection			FALSE	TRUE	FALSE
ACW_27870	Agroscope	Progeny	AGS1		FALSE	TRUE	TRUE	SRR30983274	SAMN44277567
ACW_27871	Agroscope	Progeny	AGS1		FALSE	TRUE	TRUE	SRR30983273	SAMN44277568
ACW_27872	Agroscope	Progeny	AGS1		FALSE	TRUE	TRUE	SRR30983139	SAMN44277569
ACW_27873	Agroscope	Progeny	AGS1		FALSE	TRUE	FALSE
ACW_27874	Agroscope	Progeny	AGS1		FALSE	TRUE	FALSE
ACW_27875	Agroscope	Progeny	AGS1		FALSE	TRUE	FALSE
ACW_27876	Agroscope	Progeny	AGS1		FALSE	TRUE	FALSE
ACW_27877	Agroscope	Progeny	AGS1		FALSE	TRUE	TRUE	SRR30983121	SAMN44277570
ACW_27878	Agroscope	Progeny	AGS1		FALSE	TRUE	TRUE	SRR30983110	SAMN44277571
ACW_27879	Agroscope	Progeny	AGS1		FALSE	TRUE	TRUE	SRR30983178	SAMN44277572
ACW_27880	Agroscope	Progeny	AGS1		FALSE	TRUE	TRUE	SRR30983167	SAMN44277573
ACW_27881	Agroscope	Progeny	AGS1		FALSE	TRUE	TRUE	SRR30983156	SAMN44277574
ACW_27882	Agroscope	Progeny	AGS1		FALSE	TRUE	TRUE	SRR30983217	SAMN44277575
ACW_27883	Agroscope	Progeny	AGS1		FALSE	TRUE	TRUE	SRR30983206	SAMN44277576
ACW_27884	Agroscope	Progeny	AGS1		FALSE	TRUE	TRUE	SRR30983272	SAMN44277577
ACW_27885	Agroscope	Progeny	AGS1		FALSE	TRUE	TRUE	SRR30983261	SAMN44277578
ACW_27886	Agroscope	Progeny	AGS1		FALSE	TRUE	TRUE	SRR30983202	SAMN44277579
ACW_27887	Agroscope	Progeny	AGS1		FALSE	TRUE	TRUE	SRR30983191	SAMN44277580
ACW_27888	Agroscope	Progeny	AGS1		FALSE	TRUE	TRUE	SRR30983180	SAMN44277581
ACW_27889	Agroscope	Progeny	AGS1		FALSE	TRUE	TRUE	SRR30983241	SAMN44277582
ACW_27890	Agroscope	Progeny	AGS1		FALSE	TRUE	TRUE	SRR30983230	SAMN44277583
ACW_27891	Agroscope	Progeny	AGS1		FALSE	TRUE	TRUE	SRR30983147	SAMN44277584
ACW_27892	Agroscope	Progeny	AGS1		FALSE	TRUE	TRUE	SRR30983141	SAMN44277585
ACW_27893	Agroscope	Progeny	AGS1		FALSE	TRUE	TRUE	SRR30983140	SAMN44277586
ACW_27894	Agroscope	Progeny	AGS1		FALSE	TRUE	TRUE	SRR30983138	SAMN44277587
ACW_28465	Agroscope	Progeny	AGS10		FALSE	TRUE	FALSE
ACW_28466	Agroscope	Progeny	AGS10		FALSE	TRUE	FALSE
ACW_28467	Agroscope	Progeny	AGS10		FALSE	TRUE	FALSE
ACW_28468	Agroscope	Progeny	AGS10		FALSE	TRUE	FALSE
ACW_28469	Agroscope	Progeny	AGS10		FALSE	TRUE	FALSE
ACW_28152	Agroscope	Progeny	AGS11		FALSE	TRUE	TRUE	SRR30983137	SAMN44277588
ACW_28153	Agroscope	Progeny	AGS11		FALSE	TRUE	FALSE
ACW_28154	Agroscope	Progeny	AGS11		FALSE	TRUE	TRUE	SRR30983136	SAMN44277589
ACW_28155	Agroscope	Progeny	AGS11		FALSE	TRUE	TRUE	SRR30983135; SRR30983134	SAMN44277590; SAMN44277591
ACW_28156	Agroscope	Progeny	AGS11		FALSE	TRUE	TRUE	SRR30983133; SRR30983132	SAMN44277592; SAMN44277593
ACW_28157	Agroscope	Progeny	AGS11		FALSE	TRUE	TRUE	SRR30983131	SAMN44277594
ACW_28158	Agroscope	Progeny	AGS11		FALSE	TRUE	TRUE	SRR30983123	SAMN44277595
ACW_28331	Agroscope	Progeny	AGS12		FALSE	TRUE	TRUE	SRR30983122	SAMN44277596
ACW_28332	Agroscope	Progeny	AGS12		FALSE	TRUE	TRUE	SRR30983120	SAMN44277597
ACW_28333	Agroscope	Progeny	AGS12		FALSE	TRUE	TRUE	SRR30983119	SAMN44277598
ACW_28334	Agroscope	Progeny	AGS12		FALSE	TRUE	TRUE	SRR30983118	SAMN44277599
ACW_28335	Agroscope	Progeny	AGS12		FALSE	TRUE	TRUE	SRR30983117	SAMN44277600
ACW_28336	Agroscope	Progeny	AGS12		FALSE	TRUE	TRUE	SRR30983116	SAMN44277601
ACW_28337	Agroscope	Progeny	AGS12		FALSE	TRUE	FALSE
ACW_28338	Agroscope	Progeny	AGS12		FALSE	TRUE	TRUE	SRR30983115	SAMN44277602
ACW_28339	Agroscope	Progeny	AGS12		FALSE	TRUE	TRUE	SRR30983114	SAMN44277603
ACW_28340	Agroscope	Progeny	AGS12		FALSE	TRUE	TRUE	SRR30983113	SAMN44277604
ACW_28341	Agroscope	Progeny	AGS12		FALSE	TRUE	TRUE	SRR30983112	SAMN44277605
ACW_28342	Agroscope	Progeny	AGS12		FALSE	TRUE	TRUE	SRR30983111	SAMN44277606
ACW_28343	Agroscope	Progeny	AGS12		FALSE	TRUE	TRUE	SRR30983109	SAMN44277607
ACW_28344	Agroscope	Progeny	AGS12		FALSE	TRUE	TRUE	SRR30983108	SAMN44277608
ACW_28345	Agroscope	Progeny	AGS12		FALSE	TRUE	FALSE
ACW_27676	Agroscope	Progeny	AGS13		FALSE	TRUE	TRUE	SRR30983107	SAMN44277609
ACW_27677	Agroscope	Progeny	AGS13		FALSE	TRUE	FALSE
ACW_27678	Agroscope	Progeny	AGS13		FALSE	TRUE	FALSE
ACW_27679	Agroscope	Progeny	AGS13		FALSE	TRUE	FALSE
ACW_27680	Agroscope	Progeny	AGS13		FALSE	TRUE	TRUE	SRR30983106	SAMN44277610
ACW_27681	Agroscope	Progeny	AGS13		FALSE	TRUE	TRUE	SRR30983105	SAMN44277611
ACW_27682	Agroscope	Progeny	AGS13		FALSE	TRUE	TRUE	SRR30983104	SAMN44277612
ACW_27683	Agroscope	Progeny	AGS13		FALSE	TRUE	TRUE	SRR30983103	SAMN44277613
ACW_27684	Agroscope	Progeny	AGS13		FALSE	TRUE	TRUE	SRR30983102	SAMN44277614
ACW_27685	Agroscope	Progeny	AGS13		FALSE	TRUE	TRUE	SRR30983101	SAMN44277615
ACW_27686	Agroscope	Progeny	AGS13		FALSE	TRUE	TRUE	SRR30983100	SAMN44277616
ACW_27736	Agroscope	Progeny	AGS14		FALSE	TRUE	FALSE
ACW_27737	Agroscope	Progeny	AGS14		FALSE	TRUE	TRUE	SRR30983177	SAMN44277617
ACW_27738	Agroscope	Progeny	AGS14		FALSE	TRUE	TRUE	SRR30983176	SAMN44277618
ACW_27739	Agroscope	Progeny	AGS14		FALSE	TRUE	FALSE
ACW_27740	Agroscope	Progeny	AGS14		FALSE	TRUE	FALSE
ACW_27741	Agroscope	Progeny	AGS14		FALSE	TRUE	TRUE	SRR30983175	SAMN44277619
ACW_27742	Agroscope	Progeny	AGS14		FALSE	TRUE	TRUE	SRR30983174	SAMN44277620
ACW_27743	Agroscope	Progeny	AGS14		FALSE	TRUE	TRUE	SRR30983173	SAMN44277621
ACW_27744	Agroscope	Progeny	AGS14		FALSE	TRUE	FALSE
ACW_27745	Agroscope	Progeny	AGS14		FALSE	TRUE	TRUE	SRR30983172	SAMN44277622
ACW_27746	Agroscope	Progeny	AGS14		FALSE	TRUE	TRUE	SRR30983171	SAMN44277623
ACW_27747	Agroscope	Progeny	AGS14		FALSE	TRUE	TRUE	SRR30983170	SAMN44277624
ACW_27748	Agroscope	Progeny	AGS14		FALSE	TRUE	TRUE	SRR30983169	SAMN44277625
ACW_27749	Agroscope	Progeny	AGS14		FALSE	TRUE	TRUE	SRR30983168	SAMN44277626
ACW_27750	Agroscope	Progeny	AGS14		FALSE	TRUE	TRUE	SRR30983166	SAMN44277627
ACW_27687	Agroscope	Progeny	AGS15		FALSE	TRUE	FALSE
ACW_27688	Agroscope	Progeny	AGS15		FALSE	TRUE	TRUE	SRR30983165	SAMN44277628
ACW_27689	Agroscope	Progeny	AGS15		FALSE	TRUE	FALSE
ACW_27690	Agroscope	Progeny	AGS15		FALSE	TRUE	TRUE	SRR30983164	SAMN44277629
ACW_27691	Agroscope	Progeny	AGS15		FALSE	TRUE	TRUE	SRR30983163	SAMN44277630
ACW_27692	Agroscope	Progeny	AGS15		FALSE	TRUE	FALSE
ACW_27693	Agroscope	Progeny	AGS15		FALSE	TRUE	FALSE
ACW_27694	Agroscope	Progeny	AGS15		FALSE	TRUE	TRUE	SRR30983162	SAMN44277631
ACW_27695	Agroscope	Progeny	AGS15		FALSE	TRUE	TRUE	SRR30983161	SAMN44277632
ACW_27696	Agroscope	Progeny	AGS15		FALSE	TRUE	FALSE
ACW_27697	Agroscope	Progeny	AGS15		FALSE	TRUE	TRUE	SRR30983160	SAMN44277633
ACW_27698	Agroscope	Progeny	AGS15		FALSE	TRUE	TRUE	SRR30983159	SAMN44277634
ACW_27699	Agroscope	Progeny	AGS15		FALSE	TRUE	TRUE	SRR30983158	SAMN44277635
ACW_27700	Agroscope	Progeny	AGS15		FALSE	TRUE	TRUE	SRR30983157	SAMN44277636
ACW_28483	Agroscope	Progeny	AGS16		FALSE	TRUE	FALSE
ACW_28484	Agroscope	Progeny	AGS16		FALSE	TRUE	FALSE
ACW_28485	Agroscope	Progeny	AGS16		FALSE	TRUE	FALSE
ACW_28486	Agroscope	Progeny	AGS16		FALSE	TRUE	FALSE
ACW_28487	Agroscope	Progeny	AGS16		FALSE	TRUE	FALSE
ACW_28488	Agroscope	Progeny	AGS16		FALSE	TRUE	FALSE
ACW_28489	Agroscope	Progeny	AGS16		FALSE	TRUE	FALSE
ACW_28490	Agroscope	Progeny	AGS16		FALSE	TRUE	FALSE
ACW_28491	Agroscope	Progeny	AGS16		FALSE	TRUE	FALSE
ACW_28492	Agroscope	Progeny	AGS16		FALSE	TRUE	FALSE
ACW_28493	Agroscope	Progeny	AGS16		FALSE	TRUE	FALSE
ACW_28494	Agroscope	Progeny	AGS16		FALSE	TRUE	FALSE
ACW_28495	Agroscope	Progeny	AGS16		FALSE	TRUE	FALSE
ACW_28496	Agroscope	Progeny	AGS16		FALSE	TRUE	FALSE
ACW_28497	Agroscope	Progeny	AGS16		FALSE	TRUE	FALSE
ACW_28499	Agroscope	Progeny	AGS16		FALSE	TRUE	FALSE
ACW_27651	Agroscope	Progeny	AGS17		FALSE	TRUE	FALSE
ACW_27652	Agroscope	Progeny	AGS17		FALSE	TRUE	TRUE	SRR30983155	SAMN44277637
ACW_27653	Agroscope	Progeny	AGS17		FALSE	TRUE	TRUE	SRR30983226	SAMN44277638
ACW_27654	Agroscope	Progeny	AGS17		FALSE	TRUE	TRUE	SRR30983225	SAMN44277639
ACW_27655	Agroscope	Progeny	AGS17		FALSE	TRUE	FALSE
ACW_27656	Agroscope	Progeny	AGS17		FALSE	TRUE	TRUE	SRR30983224	SAMN44277640
ACW_27657	Agroscope	Progeny	AGS17		FALSE	TRUE	TRUE	SRR30983223	SAMN44277641
ACW_27658	Agroscope	Progeny	AGS17		FALSE	TRUE	TRUE	SRR30983222	SAMN44277642
ACW_27659	Agroscope	Progeny	AGS17		FALSE	TRUE	TRUE	SRR30983221	SAMN44277643
ACW_27660	Agroscope	Progeny	AGS17		FALSE	TRUE	TRUE	SRR30983220	SAMN44277644
ACW_27661	Agroscope	Progeny	AGS17		FALSE	TRUE	TRUE	SRR30983219	SAMN44277645
ACW_27662	Agroscope	Progeny	AGS17		FALSE	TRUE	TRUE	SRR30983218	SAMN44277646
ACW_27664	Agroscope	Progeny	AGS17		FALSE	TRUE	TRUE	SRR30983216	SAMN44277647
ACW_27665	Agroscope	Progeny	AGS17		FALSE	TRUE	TRUE	SRR30983215	SAMN44277648
ACW_27667	Agroscope	Progeny	AGS17		FALSE	TRUE	TRUE	SRR30983214	SAMN44277649
ACW_28546	Agroscope	Progeny	AGS18		FALSE	TRUE	FALSE
ACW_28547	Agroscope	Progeny	AGS18		FALSE	TRUE	FALSE
ACW_28548	Agroscope	Progeny	AGS18		FALSE	TRUE	FALSE
ACW_28549	Agroscope	Progeny	AGS18		FALSE	TRUE	FALSE
ACW_28550	Agroscope	Progeny	AGS18		FALSE	TRUE	FALSE
ACW_28551	Agroscope	Progeny	AGS18		FALSE	TRUE	FALSE
ACW_28552	Agroscope	Progeny	AGS18		FALSE	TRUE	FALSE
ACW_28553	Agroscope	Progeny	AGS18		FALSE	TRUE	FALSE
ACW_28554	Agroscope	Progeny	AGS19		FALSE	TRUE	FALSE
ACW_28555	Agroscope	Progeny	AGS19		FALSE	TRUE	FALSE
ACW_28556	Agroscope	Progeny	AGS19		FALSE	TRUE	FALSE
ACW_28557	Agroscope	Progeny	AGS19		FALSE	TRUE	FALSE
ACW_28558	Agroscope	Progeny	AGS19		FALSE	TRUE	FALSE
ACW_28559	Agroscope	Progeny	AGS19		FALSE	TRUE	FALSE
ACW_28560	Agroscope	Progeny	AGS19		FALSE	TRUE	FALSE
ACW_28561	Agroscope	Progeny	AGS19		FALSE	TRUE	FALSE
ACW_28563	Agroscope	Progeny	AGS19		FALSE	TRUE	FALSE
ACW_28564	Agroscope	Progeny	AGS19		FALSE	TRUE	FALSE
ACW_28565	Agroscope	Progeny	AGS19		FALSE	TRUE	FALSE
ACW_27621	Agroscope	Progeny	AGS2		FALSE	TRUE	TRUE	SRR30983213	SAMN44277650
ACW_27622	Agroscope	Progeny	AGS2		FALSE	TRUE	TRUE	SRR30983212	SAMN44277651
ACW_27623	Agroscope	Progeny	AGS2		FALSE	TRUE	TRUE	SRR30983211	SAMN44277652
ACW_27624	Agroscope	Progeny	AGS2		FALSE	TRUE	TRUE	SRR30983210	SAMN44277653
ACW_27625	Agroscope	Progeny	AGS2		FALSE	TRUE	TRUE	SRR30983209	SAMN44277654
ACW_27626	Agroscope	Progeny	AGS2		FALSE	TRUE	TRUE	SRR30983208	SAMN44277655
ACW_27627	Agroscope	Progeny	AGS2		FALSE	TRUE	FALSE
ACW_27628	Agroscope	Progeny	AGS2		FALSE	TRUE	TRUE	SRR30983207	SAMN44277656
ACW_27629	Agroscope	Progeny	AGS2		FALSE	TRUE	TRUE	SRR30983205	SAMN44277657
ACW_27630	Agroscope	Progeny	AGS2		FALSE	TRUE	TRUE	SRR30983204	SAMN44277658
ACW_27631	Agroscope	Progeny	AGS2		FALSE	TRUE	TRUE	SRR30983203	SAMN44277659
ACW_27632	Agroscope	Progeny	AGS2		FALSE	TRUE	TRUE	SRR30983130	SAMN44277660
ACW_27633	Agroscope	Progeny	AGS2		FALSE	TRUE	FALSE
ACW_27634	Agroscope	Progeny	AGS2		FALSE	TRUE	FALSE
ACW_27635	Agroscope	Progeny	AGS2		FALSE	TRUE	TRUE	SRR30983129	SAMN44277661
ACW_28041	Agroscope	Progeny	AGS3		FALSE	TRUE	TRUE	SRR30983128	SAMN44277662
ACW_28042	Agroscope	Progeny	AGS3		FALSE	TRUE	TRUE	SRR30983127	SAMN44277663
ACW_28043	Agroscope	Progeny	AGS3		FALSE	TRUE	TRUE	SRR30983126	SAMN44277664
ACW_28044	Agroscope	Progeny	AGS3		FALSE	TRUE	TRUE	SRR30983125	SAMN44277665
ACW_28045	Agroscope	Progeny	AGS3		FALSE	TRUE	TRUE	SRR30983124	SAMN44277666
ACW_28046	Agroscope	Progeny	AGS3		FALSE	TRUE	TRUE	SRR30983271	SAMN44277667
ACW_28047	Agroscope	Progeny	AGS3		FALSE	TRUE	TRUE	SRR30983270	SAMN44277668
ACW_28048	Agroscope	Progeny	AGS3		FALSE	TRUE	TRUE	SRR30983269	SAMN44277669
ACW_28049	Agroscope	Progeny	AGS3		FALSE	TRUE	TRUE	SRR30983268	SAMN44277670
ACW_28050	Agroscope	Progeny	AGS3		FALSE	TRUE	TRUE	SRR30983267	SAMN44277671
ACW_28051	Agroscope	Progeny	AGS3		FALSE	TRUE	TRUE	SRR30983266	SAMN44277672
ACW_28052	Agroscope	Progeny	AGS3		FALSE	TRUE	TRUE	SRR30983265	SAMN44277673
ACW_28053	Agroscope	Progeny	AGS3		FALSE	TRUE	TRUE	SRR30983264	SAMN44277674
ACW_28054	Agroscope	Progeny	AGS3		FALSE	TRUE	TRUE	SRR30983263	SAMN44277675
ACW_28055	Agroscope	Progeny	AGS3		FALSE	TRUE	TRUE	SRR30983262	SAMN44277676
ACW_28160	Agroscope	Progeny	AGS4		FALSE	TRUE	TRUE	SRR30983260	SAMN44277677
ACW_28161	Agroscope	Progeny	AGS4		FALSE	TRUE	TRUE	SRR30983259	SAMN44277678
ACW_28162	Agroscope	Progeny	AGS4		FALSE	TRUE	TRUE	SRR30983258	SAMN44277679
ACW_28163	Agroscope	Progeny	AGS4		FALSE	TRUE	TRUE	SRR30983257	SAMN44277680
ACW_28164	Agroscope	Progeny	AGS4		FALSE	TRUE	TRUE	SRR30983256	SAMN44277681
ACW_28165	Agroscope	Progeny	AGS4		FALSE	TRUE	TRUE	SRR30983255	SAMN44277682
ACW_28166	Agroscope	Progeny	AGS4		FALSE	TRUE	TRUE	SRR30983254	SAMN44277683
ACW_28167	Agroscope	Progeny	AGS4		FALSE	TRUE	TRUE	SRR30983253	SAMN44277684
ACW_28168	Agroscope	Progeny	AGS4		FALSE	TRUE	FALSE
ACW_28169	Agroscope	Progeny	AGS4		FALSE	TRUE	TRUE	SRR30983252	SAMN44277685
ACW_28170	Agroscope	Progeny	AGS4		FALSE	TRUE	TRUE	SRR30983251	SAMN44277686
ACW_28171	Agroscope	Progeny	AGS4		FALSE	TRUE	TRUE	SRR30983201	SAMN44277687
ACW_28172	Agroscope	Progeny	AGS4		FALSE	TRUE	TRUE	SRR30983200	SAMN44277688
ACW_28173	Agroscope	Progeny	AGS4		FALSE	TRUE	TRUE	SRR30983199	SAMN44277689
ACW_28174	Agroscope	Progeny	AGS4		FALSE	TRUE	TRUE	SRR30983198	SAMN44277690
ACW_28175	Agroscope	Progeny	AGS4		FALSE	TRUE	FALSE
ACW_28107	Agroscope	Progeny	AGS5		FALSE	TRUE	FALSE
ACW_28108	Agroscope	Progeny	AGS5		FALSE	TRUE	TRUE	SRR30983197	SAMN44277691
ACW_28109	Agroscope	Progeny	AGS5		FALSE	TRUE	TRUE	SRR30983196	SAMN44277692
ACW_28110	Agroscope	Progeny	AGS5		FALSE	TRUE	TRUE	SRR30983195; SRR30983194	SAMN44277693; SAMN44277694
ACW_28111	Agroscope	Progeny	AGS5		FALSE	TRUE	TRUE	SRR30983193; SRR30983192	SAMN44277695; SAMN44277696
ACW_28112	Agroscope	Progeny	AGS5		FALSE	TRUE	TRUE	SRR30983190; SRR30983189	SAMN44277697; SAMN44277698
ACW_28113	Agroscope	Progeny	AGS5		FALSE	TRUE	TRUE	SRR30983188; SRR30983187	SAMN44277699; SAMN44277700
ACW_28114	Agroscope	Progeny	AGS5		FALSE	TRUE	TRUE	SRR30983186; SRR30983185	SAMN44277701; SAMN44277702
ACW_28115	Agroscope	Progeny	AGS5		FALSE	TRUE	FALSE
ACW_28116	Agroscope	Progeny	AGS5		FALSE	TRUE	TRUE	SRR30983184	SAMN44277703
ACW_28117	Agroscope	Progeny	AGS5		FALSE	TRUE	TRUE	SRR30983183	SAMN44277704
ACW_28118	Agroscope	Progeny	AGS5		FALSE	TRUE	TRUE	SRR30983182	SAMN44277705
ACW_28119	Agroscope	Progeny	AGS5		FALSE	TRUE	TRUE	SRR30983181	SAMN44277706
ACW_28120	Agroscope	Progeny	AGS5		FALSE	TRUE	TRUE	SRR30983179	SAMN44277707
ACW_28121	Agroscope	Progeny	AGS5		FALSE	TRUE	TRUE	SRR30983250	SAMN44277708
ACW_28189	Agroscope	Progeny	AGS6		FALSE	TRUE	TRUE	SRR30983249	SAMN44277709
ACW_28190	Agroscope	Progeny	AGS6		FALSE	TRUE	TRUE	SRR30983248	SAMN44277710
ACW_28191	Agroscope	Progeny	AGS6		FALSE	TRUE	TRUE	SRR30983247	SAMN44277711
ACW_28192	Agroscope	Progeny	AGS6		FALSE	TRUE	TRUE	SRR30983246	SAMN44277712
ACW_28193	Agroscope	Progeny	AGS6		FALSE	TRUE	TRUE	SRR30983245	SAMN44277713
ACW_28194	Agroscope	Progeny	AGS6		FALSE	TRUE	FALSE
ACW_28195	Agroscope	Progeny	AGS6		FALSE	TRUE	TRUE	SRR30983244	SAMN44277714
ACW_28196	Agroscope	Progeny	AGS6		FALSE	TRUE	TRUE	SRR30983243	SAMN44277715
ACW_28197	Agroscope	Progeny	AGS6		FALSE	TRUE	TRUE	SRR30983242	SAMN44277716
ACW_28198	Agroscope	Progeny	AGS6		FALSE	TRUE	TRUE	SRR30983240	SAMN44277717
ACW_28199	Agroscope	Progeny	AGS6		FALSE	TRUE	TRUE	SRR30983239	SAMN44277718
ACW_28200	Agroscope	Progeny	AGS6		FALSE	TRUE	TRUE	SRR30983238	SAMN44277719
ACW_28201	Agroscope	Progeny	AGS6		FALSE	TRUE	TRUE	SRR30983237	SAMN44277720
ACW_28202	Agroscope	Progeny	AGS6		FALSE	TRUE	TRUE	SRR30983236	SAMN44277721
ACW_28203	Agroscope	Progeny	AGS6		FALSE	TRUE	TRUE	SRR30983235	SAMN44277722
ACW_28204	Agroscope	Progeny	AGS6		FALSE	TRUE	TRUE	SRR30983234	SAMN44277723
ACW_28205	Agroscope	Progeny	AGS6		FALSE	TRUE	TRUE	SRR30983233	SAMN44277724
ACW_28206	Agroscope	Progeny	AGS6		FALSE	TRUE	TRUE	SRR30983232	SAMN44277725
ACW_28207	Agroscope	Progeny	AGS6		FALSE	TRUE	TRUE	SRR30983231	SAMN44277726
ACW_28208	Agroscope	Progeny	AGS6		FALSE	TRUE	TRUE	SRR30983229	SAMN44277727
ACW_28209	Agroscope	Progeny	AGS6		FALSE	TRUE	TRUE	SRR30983228	SAMN44277728
ACW_28210	Agroscope	Progeny	AGS6		FALSE	TRUE	TRUE	SRR30983227	SAMN44277729
ACW_28211	Agroscope	Progeny	AGS6		FALSE	TRUE	TRUE	SRR30983154	SAMN44277730
ACW_28212	Agroscope	Progeny	AGS6		FALSE	TRUE	TRUE	SRR30983153	SAMN44277731
ACW_28213	Agroscope	Progeny	AGS6		FALSE	TRUE	TRUE	SRR30983152	SAMN44277732
ACW_28458	Agroscope	Progeny	AGS7		FALSE	TRUE	FALSE
ACW_28459	Agroscope	Progeny	AGS7		FALSE	TRUE	FALSE
ACW_28460	Agroscope	Progeny	AGS7		FALSE	TRUE	FALSE
ACW_28461	Agroscope	Progeny	AGS7		FALSE	TRUE	FALSE
ACW_28462	Agroscope	Progeny	AGS7		FALSE	TRUE	FALSE
ACW_28463	Agroscope	Progeny	AGS7		FALSE	TRUE	FALSE
ACW_28464	Agroscope	Progeny	AGS7		FALSE	TRUE	FALSE
ACW_28392	Agroscope	Progeny	AGS8		FALSE	TRUE	TRUE	SRR30983151	SAMN44277733
ACW_28393	Agroscope	Progeny	AGS8		FALSE	TRUE	TRUE	SRR30983150	SAMN44277734
ACW_28394	Agroscope	Progeny	AGS8		FALSE	TRUE	TRUE	SRR30983149	SAMN44277735
ACW_28395	Agroscope	Progeny	AGS8		FALSE	TRUE	TRUE	SRR30983148	SAMN44277736
ACW_28396	Agroscope	Progeny	AGS8		FALSE	TRUE	TRUE	SRR30983146	SAMN44277737
ACW_28397	Agroscope	Progeny	AGS8		FALSE	TRUE	TRUE	SRR30983145	SAMN44277738
ACW_28398	Agroscope	Progeny	AGS8		FALSE	TRUE	TRUE	SRR30983144	SAMN44277739
ACW_28399	Agroscope	Progeny	AGS8		FALSE	TRUE	TRUE	SRR30983143	SAMN44277740
ACW_28400	Agroscope	Progeny	AGS8		FALSE	TRUE	FALSE
ACW_28401	Agroscope	Progeny	AGS8		FALSE	TRUE	TRUE	SRR30983142	SAMN44277741
ACW_28402	Agroscope	Progeny	AGS8		FALSE	TRUE	FALSE
ACW_28403	Agroscope	Progeny	AGS8		FALSE	TRUE	FALSE
ACW_28404	Agroscope	Progeny	AGS8		FALSE	TRUE	FALSE
ACW_28405	Agroscope	Progeny	AGS8		FALSE	TRUE	FALSE
ACW_28406	Agroscope	Progeny	AGS8		FALSE	TRUE	FALSE
ACW_28470	Agroscope	Progeny	AGS9		FALSE	TRUE	FALSE
ACW_28471	Agroscope	Progeny	AGS9		FALSE	TRUE	FALSE
ACW_28472	Agroscope	Progeny	AGS9		FALSE	TRUE	FALSE
ACW_28473	Agroscope	Progeny	AGS9		FALSE	TRUE	FALSE
ACW_28474	Agroscope	Progeny	AGS9		FALSE	TRUE	FALSE
ACW_28475	Agroscope	Progeny	AGS9		FALSE	TRUE	FALSE
ACW_28476	Agroscope	Progeny	AGS9		FALSE	TRUE	FALSE
ACW_28477	Agroscope	Progeny	AGS9		FALSE	TRUE	FALSE
ACW_28478	Agroscope	Progeny	AGS9		FALSE	TRUE	FALSE
ACW_28479	Agroscope	Progeny	AGS9		FALSE	TRUE	FALSE
ACW_28480	Agroscope	Progeny	AGS9		FALSE	TRUE	FALSE
ACW_28481	Agroscope	Progeny	AGS9		FALSE	TRUE	FALSE
ACW_28482	Agroscope	Progeny	AGS9		FALSE	TRUE	FALSE
Julka	Lubera	Accession		Julka	FALSE	TRUE	FALSE
Reeves	Lubera	Accession		Reeves	FALSE	TRUE	FALSE
1016_14	Lubera	Advanced selection			FALSE	TRUE	FALSE
1039_14	Lubera	Advanced selection			FALSE	TRUE	FALSE
1055_14	Lubera	Advanced selection			FALSE	TRUE	FALSE
1102_15	Lubera	Advanced selection			FALSE	TRUE	FALSE
1103_15	Lubera	Advanced selection			FALSE	TRUE	FALSE
1104_15	Lubera	Advanced selection			FALSE	TRUE	FALSE
1106_15	Lubera	Advanced selection			FALSE	TRUE	FALSE
1107_15	Lubera	Advanced selection			FALSE	TRUE	FALSE
1108_15	Lubera	Advanced selection			FALSE	TRUE	FALSE
1110_15	Lubera	Advanced selection			FALSE	TRUE	FALSE
1111_15	Lubera	Advanced selection			FALSE	TRUE	FALSE
1112_15	Lubera	Advanced selection			FALSE	TRUE	FALSE
1114_15	Lubera	Advanced selection			FALSE	TRUE	FALSE
1115_15	Lubera	Advanced selection			FALSE	TRUE	FALSE
1116_15	Lubera	Advanced selection			FALSE	TRUE	FALSE
1118_15	Lubera	Advanced selection			FALSE	TRUE	FALSE
1119_15	Lubera	Advanced selection			FALSE	TRUE	FALSE
1120_15	Lubera	Advanced selection			FALSE	TRUE	FALSE
1121_15	Lubera	Advanced selection			FALSE	TRUE	FALSE
1124_15	Lubera	Advanced selection			FALSE	TRUE	FALSE
1126_15	Lubera	Advanced selection			FALSE	TRUE	FALSE
1151_15	Lubera	Advanced selection			FALSE	TRUE	FALSE
1154_15	Lubera	Advanced selection			FALSE	TRUE	FALSE
1155_15	Lubera	Advanced selection			FALSE	TRUE	FALSE
1157_15	Lubera	Advanced selection			FALSE	TRUE	FALSE
1158_15	Lubera	Advanced selection			FALSE	TRUE	FALSE
1159_15	Lubera	Advanced selection			FALSE	TRUE	FALSE
1160_15	Lubera	Advanced selection			FALSE	TRUE	FALSE
1162_15	Lubera	Advanced selection			FALSE	TRUE	FALSE
1163_15	Lubera	Advanced selection			FALSE	TRUE	FALSE
1164_15	Lubera	Advanced selection			FALSE	TRUE	FALSE
1165_15	Lubera	Advanced selection			FALSE	TRUE	FALSE
1166_15	Lubera	Advanced selection			FALSE	TRUE	FALSE
1167_15	Lubera	Advanced selection			FALSE	TRUE	FALSE
1169_15	Lubera	Advanced selection			FALSE	TRUE	FALSE
1170_15	Lubera	Advanced selection			FALSE	TRUE	FALSE
1175_15	Lubera	Advanced selection			FALSE	TRUE	FALSE
1177_15	Lubera	Advanced selection			FALSE	TRUE	FALSE
1178_15	Lubera	Advanced selection			FALSE	TRUE	FALSE
1201_16	Lubera	Advanced selection			FALSE	TRUE	FALSE
1203_16	Lubera	Advanced selection			FALSE	TRUE	FALSE
121_06	Lubera	Advanced selection			FALSE	TRUE	FALSE
1220_16	Lubera	Advanced selection			FALSE	TRUE	FALSE
1242_16	Lubera	Advanced selection			FALSE	TRUE	FALSE
1244_16	Lubera	Advanced selection			FALSE	TRUE	FALSE
321_08	Lubera	Advanced selection			FALSE	TRUE	FALSE
415_09	Lubera	Advanced selection			FALSE	TRUE	FALSE
801_12	Lubera	Advanced selection			FALSE	TRUE	FALSE
802_12	Lubera	Advanced selection			FALSE	TRUE	FALSE
820_12	Lubera	Advanced selection			FALSE	TRUE	FALSE
V913	Lubera	Advanced selection			FALSE	TRUE	FALSE
LB_1	Lubera	Progeny	LUB1		FALSE	TRUE	FALSE
LB_10	Lubera	Progeny	LUB1		FALSE	TRUE	FALSE
LB_11	Lubera	Progeny	LUB1		FALSE	TRUE	FALSE
LB_12	Lubera	Progeny	LUB1		FALSE	TRUE	FALSE
LB_13	Lubera	Progeny	LUB1		FALSE	TRUE	FALSE
LB_14	Lubera	Progeny	LUB1		FALSE	TRUE	FALSE
LB_15	Lubera	Progeny	LUB1		FALSE	TRUE	FALSE
LB_16	Lubera	Progeny	LUB1		FALSE	TRUE	FALSE
LB_17	Lubera	Progeny	LUB1		FALSE	TRUE	FALSE
LB_18	Lubera	Progeny	LUB1		FALSE	TRUE	FALSE
LB_19	Lubera	Progeny	LUB1		FALSE	TRUE	FALSE
LB_20	Lubera	Progeny	LUB1		FALSE	TRUE	FALSE
LB_21	Lubera	Progeny	LUB1		FALSE	TRUE	FALSE
LB_22	Lubera	Progeny	LUB1		FALSE	TRUE	FALSE
LB_23	Lubera	Progeny	LUB1		FALSE	TRUE	FALSE
LB_24	Lubera	Progeny	LUB1		FALSE	TRUE	FALSE
LB_25	Lubera	Progeny	LUB1		FALSE	TRUE	FALSE
LB_26	Lubera	Progeny	LUB1		FALSE	TRUE	FALSE
LB_27	Lubera	Progeny	LUB1		FALSE	TRUE	FALSE
LB_28	Lubera	Progeny	LUB1		FALSE	TRUE	FALSE
LB_29	Lubera	Progeny	LUB1		FALSE	TRUE	FALSE
LB_3	Lubera	Progeny	LUB1		FALSE	TRUE	FALSE
LB_30	Lubera	Progeny	LUB1		FALSE	TRUE	FALSE
LB_4	Lubera	Progeny	LUB1		FALSE	TRUE	FALSE
LB_44	Lubera	Progeny	LUB1		FALSE	TRUE	FALSE
LB_45	Lubera	Progeny	LUB1		FALSE	TRUE	FALSE
LB_46	Lubera	Progeny	LUB1		FALSE	TRUE	FALSE
LB_47	Lubera	Progeny	LUB1		FALSE	TRUE	FALSE
LB_48	Lubera	Progeny	LUB1		FALSE	TRUE	FALSE
LB_49	Lubera	Progeny	LUB1		FALSE	TRUE	FALSE
LB_5	Lubera	Progeny	LUB1		FALSE	TRUE	FALSE
LB_50	Lubera	Progeny	LUB1		FALSE	TRUE	FALSE
LB_51	Lubera	Progeny	LUB1		FALSE	TRUE	FALSE
LB_52	Lubera	Progeny	LUB1		FALSE	TRUE	FALSE
LB_53	Lubera	Progeny	LUB1		FALSE	TRUE	FALSE
LB_54	Lubera	Progeny	LUB1		FALSE	TRUE	FALSE
LB_55	Lubera	Progeny	LUB1		FALSE	TRUE	FALSE
LB_56	Lubera	Progeny	LUB1		FALSE	TRUE	FALSE
LB_57	Lubera	Progeny	LUB1		FALSE	TRUE	FALSE
LB_58	Lubera	Progeny	LUB1		FALSE	TRUE	FALSE
LB_59	Lubera	Progeny	LUB1		FALSE	TRUE	FALSE
LB_6	Lubera	Progeny	LUB1		FALSE	TRUE	FALSE
LB_60	Lubera	Progeny	LUB1		FALSE	TRUE	FALSE
LB_61	Lubera	Progeny	LUB1		FALSE	TRUE	FALSE
LB_62	Lubera	Progeny	LUB1		FALSE	TRUE	FALSE
LB_63	Lubera	Progeny	LUB1		FALSE	TRUE	FALSE
LB_7	Lubera	Progeny	LUB1		FALSE	TRUE	FALSE
LB_8	Lubera	Progeny	LUB1		FALSE	TRUE	FALSE
LB_9	Lubera	Progeny	LUB1		FALSE	TRUE	FALSE
LB_S31	Lubera	Progeny	LUB1		FALSE	TRUE	FALSE
LB_S32	Lubera	Progeny	LUB1		FALSE	TRUE	FALSE
LB_S33	Lubera	Progeny	LUB1		FALSE	TRUE	FALSE
LB_S34	Lubera	Progeny	LUB1		FALSE	TRUE	FALSE
LB_S35	Lubera	Progeny	LUB1		FALSE	TRUE	FALSE
LB_S36	Lubera	Progeny	LUB1		FALSE	TRUE	FALSE
LB_S37	Lubera	Progeny	LUB1		FALSE	TRUE	FALSE
LB_S38	Lubera	Progeny	LUB1		FALSE	TRUE	FALSE
LB_S39	Lubera	Progeny	LUB1		FALSE	TRUE	FALSE
LB_S40	Lubera	Progeny	LUB1		FALSE	TRUE	FALSE
LB_S41	Lubera	Progeny	LUB1		FALSE	TRUE	FALSE
LB_S42	Lubera	Progeny	LUB1		FALSE	TRUE	FALSE
LB_S43	Lubera	Progeny	LUB1		FALSE	TRUE	FALSE
LB_S64	Lubera	Progeny	LUB1		FALSE	TRUE	FALSE
LB_S65	Lubera	Progeny	LUB1		FALSE	TRUE	FALSE
LB_S66	Lubera	Progeny	LUB1		FALSE	TRUE	FALSE
LB_S67	Lubera	Progeny	LUB1		FALSE	TRUE	FALSE
LB_S68	Lubera	Progeny	LUB1		FALSE	TRUE	FALSE
LB_S69	Lubera	Progeny	LUB1		FALSE	TRUE	FALSE
LB_S70	Lubera	Progeny	LUB1		FALSE	TRUE	FALSE
LB_S71	Lubera	Progeny	LUB1		FALSE	TRUE	FALSE
LB_S72	Lubera	Progeny	LUB1		FALSE	TRUE	FALSE
Rustica	Poma Culta	Accession		Rustica	FALSE	TRUE	FALSE
1022_00003729	Poma Culta	Advanced selection			FALSE	TRUE	FALSE
1039_00001985	Poma Culta	Advanced selection			FALSE	TRUE	FALSE
1060_00004786	Poma Culta	Advanced selection			FALSE	TRUE	FALSE
1318_00002177	Poma Culta	Advanced selection			FALSE	TRUE	FALSE
1329_00003775	Poma Culta	Advanced selection			FALSE	TRUE	FALSE
1399_00003771	Poma Culta	Advanced selection			FALSE	TRUE	FALSE
305_00001904	Poma Culta	Advanced selection			FALSE	TRUE	FALSE
3076_00005325	Poma Culta	Advanced selection			FALSE	TRUE	FALSE
309_00000067	Poma Culta	Advanced selection			FALSE	TRUE	FALSE
3092_00005174	Poma Culta	Advanced selection			FALSE	TRUE	FALSE
3103_00005337	Poma Culta	Advanced selection			FALSE	TRUE	FALSE
3140_00003217	Poma Culta	Advanced selection			FALSE	TRUE	FALSE
3141_00003175	Poma Culta	Advanced selection			FALSE	TRUE	FALSE
3144_00003142	Poma Culta	Advanced selection			FALSE	TRUE	FALSE
3152_00003331	Poma Culta	Advanced selection			FALSE	TRUE	FALSE
321_00000842	Poma Culta	Advanced selection			FALSE	TRUE	FALSE
3217_00005116	Poma Culta	Advanced selection			FALSE	TRUE	FALSE
322_00003485	Poma Culta	Advanced selection			FALSE	TRUE	FALSE
3228_00003254	Poma Culta	Advanced selection			FALSE	TRUE	FALSE
3977_00002093	Poma Culta	Advanced selection			FALSE	TRUE	FALSE
4569_00003958	Poma Culta	Advanced selection			FALSE	TRUE	FALSE
458_00005287	Poma Culta	Advanced selection			FALSE	TRUE	FALSE
496_00005140	Poma Culta	Advanced selection			FALSE	TRUE	FALSE
503_00000169	Poma Culta	Advanced selection			FALSE	TRUE	FALSE
508_00001870	Poma Culta	Advanced selection			FALSE	TRUE	FALSE
562_00004649	Poma Culta	Advanced selection			FALSE	TRUE	FALSE
645_00003619	Poma Culta	Advanced selection			FALSE	TRUE	FALSE
700_00003698	Poma Culta	Advanced selection			FALSE	TRUE	FALSE
782_00001399	Poma Culta	Advanced selection			FALSE	TRUE	FALSE
842_00003491	Poma Culta	Advanced selection			FALSE	TRUE	FALSE
850_00005142	Poma Culta	Advanced selection			FALSE	TRUE	FALSE
855_00000144	Poma Culta	Advanced selection			FALSE	TRUE	FALSE
87_00000811	Poma Culta	Advanced selection			FALSE	TRUE	FALSE
870_00000349	Poma Culta	Advanced selection			FALSE	TRUE	FALSE
886_00003213	Poma Culta	Advanced selection			FALSE	TRUE	FALSE
89_00003934	Poma Culta	Advanced selection			FALSE	TRUE	FALSE
895_00003812	Poma Culta	Advanced selection			FALSE	TRUE	FALSE
903_00003531	Poma Culta	Advanced selection			FALSE	TRUE	FALSE
905_00003872	Poma Culta	Advanced selection			FALSE	TRUE	FALSE
947_00005092	Poma Culta	Advanced selection			FALSE	TRUE	FALSE
957_00003907	Poma Culta	Advanced selection			FALSE	TRUE	FALSE
959_00001039	Poma Culta	Advanced selection			FALSE	TRUE	FALSE
96_00003420	Poma Culta	Advanced selection			FALSE	TRUE	FALSE
xxx_00005154	Poma Culta	Advanced selection			FALSE	TRUE	FALSE
5052_00004353	Poma Culta	Progeny	PC1		FALSE	TRUE	FALSE
5053_00004469	Poma Culta	Progeny	PC1		FALSE	TRUE	FALSE
5054_00004741	Poma Culta	Progeny	PC1		FALSE	TRUE	FALSE
5055_00004432	Poma Culta	Progeny	PC1		FALSE	TRUE	FALSE
5056_00004531	Poma Culta	Progeny	PC1		FALSE	TRUE	FALSE
5057_00004938	Poma Culta	Progeny	PC1		FALSE	TRUE	FALSE
5059_00004233	Poma Culta	Progeny	PC1		FALSE	TRUE	FALSE
5060_00004326	Poma Culta	Progeny	PC1		FALSE	TRUE	FALSE
5061_00004903	Poma Culta	Progeny	PC1		FALSE	TRUE	FALSE
5062_00004251	Poma Culta	Progeny	PC1		FALSE	TRUE	FALSE
5064_00004815	Poma Culta	Progeny	PC1		FALSE	TRUE	FALSE
5065_00004170	Poma Culta	Progeny	PC1		FALSE	TRUE	FALSE
5066_00004245	Poma Culta	Progeny	PC1		FALSE	TRUE	FALSE
5067_00004252	Poma Culta	Progeny	PC1		FALSE	TRUE	FALSE
5068_00004274	Poma Culta	Progeny	PC1		FALSE	TRUE	FALSE
5069_00004180	Poma Culta	Progeny	PC1		FALSE	TRUE	FALSE
5070_00004241	Poma Culta	Progeny	PC1		FALSE	TRUE	FALSE
5071_00004235	Poma Culta	Progeny	PC1		FALSE	TRUE	FALSE
5072_00004253	Poma Culta	Progeny	PC1		FALSE	TRUE	FALSE
5010_00005012	Poma Culta	Progeny	PC2		FALSE	TRUE	FALSE
5012_00004430	Poma Culta	Progeny	PC2		FALSE	TRUE	FALSE
5013_00004534	Poma Culta	Progeny	PC2		FALSE	TRUE	FALSE
5017_00004398	Poma Culta	Progeny	PC2		FALSE	TRUE	FALSE
5018_00004464	Poma Culta	Progeny	PC2		FALSE	TRUE	FALSE
5021_00004980	Poma Culta	Progeny	PC2		FALSE	TRUE	FALSE
5023_00005041	Poma Culta	Progeny	PC2		FALSE	TRUE	FALSE
5024_00005055	Poma Culta	Progeny	PC2		FALSE	TRUE	FALSE
5025_00004927	Poma Culta	Progeny	PC2		FALSE	TRUE	FALSE
5027_00004504	Poma Culta	Progeny	PC2		FALSE	TRUE	FALSE
5029_00004333	Poma Culta	Progeny	PC2		FALSE	TRUE	FALSE
5030_00004525	Poma Culta	Progeny	PC2		FALSE	TRUE	FALSE
5034_00004426	Poma Culta	Progeny	PC2		FALSE	TRUE	FALSE
5036_00004498	Poma Culta	Progeny	PC2		FALSE	TRUE	FALSE
5039_00004265	Poma Culta	Progeny	PC2		FALSE	TRUE	FALSE
5040_00001505	Poma Culta	Progeny	PC2		FALSE	TRUE	FALSE
5041_00004956	Poma Culta	Progeny	PC2		FALSE	TRUE	FALSE
5074_00004487	Poma Culta	Progeny	PC3		FALSE	TRUE	FALSE
5075_00004601	Poma Culta	Progeny	PC3		FALSE	TRUE	FALSE
5076_00004995	Poma Culta	Progeny	PC3		FALSE	TRUE	FALSE
5077_00004993	Poma Culta	Progeny	PC3		FALSE	TRUE	FALSE
5078_00004734	Poma Culta	Progeny	PC3		FALSE	TRUE	FALSE
5079_00004227	Poma Culta	Progeny	PC3		FALSE	TRUE	FALSE
5080_00005051	Poma Culta	Progeny	PC3		FALSE	TRUE	FALSE
5081_00004343	Poma Culta	Progeny	PC3		FALSE	TRUE	FALSE
5082_00004273	Poma Culta	Progeny	PC3		FALSE	TRUE	FALSE
5083_00005043	Poma Culta	Progeny	PC3		FALSE	TRUE	FALSE
5084_00004160	Poma Culta	Progeny	PC3		FALSE	TRUE	FALSE
5085_00004298	Poma Culta	Progeny	PC3		FALSE	TRUE	FALSE
5086_00004138	Poma Culta	Progeny	PC3		FALSE	TRUE	FALSE
5087_00004151	Poma Culta	Progeny	PC3		FALSE	TRUE	FALSE
5089_00004991	Poma Culta	Progeny	PC3		FALSE	TRUE	FALSE
5090_00004168	Poma Culta	Progeny	PC3		FALSE	TRUE	FALSE
5091_00004165	Poma Culta	Progeny	PC3		FALSE	TRUE	FALSE
5092_00004522	Poma Culta	Progeny	PC3		FALSE	TRUE	FALSE
5093_00004341	Poma Culta	Progeny	PC3		FALSE	TRUE	FALSE
5094_00005000	Poma Culta	Progeny	PC3		FALSE	TRUE	FALSE
1	REFPOP	Accession		Brabant Bellefleur	TRUE	FALSE	FALSE
101	REFPOP	Accession		Rosa Mantovana	TRUE	FALSE	FALSE
1015	REFPOP	Accession		Schmidtberger Renette	TRUE	FALSE	FALSE
1020	REFPOP	Accession		Chüsenrainer	TRUE	FALSE	FALSE
1091	REFPOP	Accession		Ribonde	TRUE	FALSE	FALSE
1113	REFPOP	Accession		Red Winter	TRUE	FALSE	FALSE
112	REFPOP	Accession		Democrat	TRUE	FALSE	FALSE
1123	REFPOP	Accession		Horei	TRUE	FALSE	FALSE
1125	REFPOP	Accession		Lady Williams	TRUE	FALSE	FALSE
114	REFPOP	Accession		Koestlicher	TRUE	FALSE	FALSE
118	REFPOP	Accession		Reinette Clochard	TRUE	FALSE	FALSE
1218	REFPOP	Accession		Shinsei	TRUE	FALSE	FALSE
1236	REFPOP	Accession		O53T136	TRUE	FALSE	FALSE
130	REFPOP	Accession		Groninger Kroon	TRUE	FALSE	FALSE
131	REFPOP	Accession		Reinette du Mans	TRUE	FALSE	FALSE
133	REFPOP	Accession		Spaanse Keiing	TRUE	FALSE	FALSE
135	REFPOP	Accession		Reinette de Saintonge	TRUE	FALSE	FALSE
1377	REFPOP	Accession		Simonffy Piros	TRUE	FALSE	FALSE
140	REFPOP	Accession		Lange's Perfection	TRUE	FALSE	FALSE
141	REFPOP	Accession		Mrs. Phillimore	TRUE	FALSE	FALSE
143	REFPOP	Accession		Polly	TRUE	FALSE	FALSE
1446	REFPOP	Accession		Hoti	TRUE	FALSE	FALSE
1448	REFPOP	Accession		Osenee Polosatoe	TRUE	FALSE	FALSE
1478	REFPOP	Accession		Priscilla-NL	TRUE	FALSE	FALSE
1481	REFPOP	Accession		Indo	TRUE	FALSE	FALSE
149	REFPOP	Accession		Woodford	TRUE	FALSE	FALSE
15	REFPOP	Accession		Annie Elizabeth	TRUE	FALSE	FALSE
152	REFPOP	Accession		Histon Favourite	TRUE	FALSE	FALSE
163	REFPOP	Accession		Cox's Orange Pippin	TRUE	FALSE	FALSE
167	REFPOP	Accession		Melba	TRUE	FALSE	FALSE
17	REFPOP	Accession		Ontario	TRUE	FALSE	FALSE
170	REFPOP	Accession		Jincoa Zagarra	TRUE	FALSE	FALSE
173	REFPOP	Accession		Edelroter	TRUE	FALSE	FALSE
1870	REFPOP	Accession		Ard Cairn Russet	TRUE	FALSE	FALSE
1872	REFPOP	Accession		Beeley Pippin	TRUE	FALSE	FALSE
1887	REFPOP	Accession		Fillingham Pippin	TRUE	FALSE	FALSE
1889	REFPOP	Accession		Scilly Pearl	TRUE	FALSE	FALSE
1893	REFPOP	Accession		Bushey Grove	TRUE	FALSE	FALSE
1900	REFPOP	Accession		New Bess Pool	TRUE	FALSE	FALSE
1901	REFPOP	Accession		Summer Golden Pippin	TRUE	FALSE	FALSE
1910	REFPOP	Accession		Sam Young	TRUE	FALSE	FALSE
192	REFPOP	Accession		Rose Double	TRUE	FALSE	FALSE
1935	REFPOP	Accession		Storey's Seedling	TRUE	FALSE	FALSE
1951	REFPOP	Accession		Brown's Seedling	TRUE	FALSE	FALSE
1952	REFPOP	Accession		Holland Pippin	TRUE	FALSE	FALSE
1962	REFPOP	Accession		Montfort	TRUE	FALSE	FALSE
197	REFPOP	Accession		Annurca	TRUE	FALSE	FALSE
1985	REFPOP	Accession		Barnhill Pippin	TRUE	FALSE	FALSE
1988	REFPOP	Accession		Summer John	TRUE	FALSE	FALSE
1989	REFPOP	Accession		Ballyfatten	TRUE	FALSE	FALSE
1991	REFPOP	Accession		Lass o' Gowrie	TRUE	FALSE	FALSE
1997	REFPOP	Accession		Stoke Allow	TRUE	FALSE	FALSE
2	REFPOP	Accession		Carrata	TRUE	FALSE	FALSE
200	REFPOP	Accession		Gustavs Dauerapfel	TRUE	FALSE	FALSE
2003	REFPOP	Accession		Eight Square	TRUE	FALSE	FALSE
2010	REFPOP	Accession		Longstart	TRUE	FALSE	FALSE
2013	REFPOP	Accession		Gilliflower of Gloucester	TRUE	FALSE	FALSE
202	REFPOP	Accession		Franc Roseau du Valais	TRUE	FALSE	FALSE
2024	REFPOP	Accession		Pitmaston Pine Apple	TRUE	FALSE	FALSE
2026	REFPOP	Accession		Cornish Honeypin	TRUE	FALSE	FALSE
203	REFPOP	Accession		Nanny	TRUE	FALSE	FALSE
204	REFPOP	Accession		Tydeman's Early Worcester	TRUE	FALSE	FALSE
2046	REFPOP	Accession		Sergeant Peggy	TRUE	FALSE	FALSE
2050	REFPOP	Accession		Lodgemore Nonpareil	TRUE	FALSE	FALSE
2055	REFPOP	Accession		Lady Hollendale	TRUE	FALSE	FALSE
206	REFPOP	Accession		Pomme d'Ile	TRUE	FALSE	FALSE
2061	REFPOP	Accession		Unnamed-1	TRUE	FALSE	FALSE
2071	REFPOP	Accession		Old Rock Pippin	TRUE	FALSE	FALSE
216	REFPOP	Accession		Bordes	TRUE	FALSE	FALSE
236	REFPOP	Accession		Early Red Bird	TRUE	FALSE	FALSE
238	REFPOP	Accession		Sylvia	TRUE	FALSE	FALSE
241	REFPOP	Accession		Canvada	TRUE	FALSE	FALSE
2410	REFPOP	Accession		P7 R4A4	TRUE	FALSE	FALSE
2422	REFPOP	Accession		X6398	TRUE	FALSE	FALSE
2443	REFPOP	Accession		Mason's Pippin	TRUE	FALSE	FALSE
249	REFPOP	Accession		Orleans	TRUE	FALSE	FALSE
25	REFPOP	Accession		White Transparent	TRUE	FALSE	FALSE
26	REFPOP	Accession		Directeur Lesage	TRUE	FALSE	FALSE
261	REFPOP	Accession		Merton Worcester	TRUE	FALSE	FALSE
262	REFPOP	Accession		Thomas Jeffrey	TRUE	FALSE	FALSE
2625	REFPOP	Accession		Orin	TRUE	FALSE	FALSE
2651	REFPOP	Accession		Siugisdesert	TRUE	FALSE	FALSE
2652	REFPOP	Accession		Piltsamasskoe Zimnee	TRUE	FALSE	FALSE
2653	REFPOP	Accession		Noris	TRUE	FALSE	FALSE
267	REFPOP	Accession		Prima	TRUE	FALSE	FALSE
2670	REFPOP	Accession		Rosanne	TRUE	FALSE	FALSE
2671	REFPOP	Accession		Stowell Cox	TRUE	FALSE	FALSE
270	REFPOP	Accession		Belle Flavoise	TRUE	FALSE	FALSE
2720	REFPOP	Accession		Edgar (Canada)	TRUE	FALSE	FALSE
2722	REFPOP	Accession		Diana	TRUE	FALSE	FALSE
2732	REFPOP	Accession		Balder	TRUE	FALSE	FALSE
2762	REFPOP	Accession		Tropical Beauty	TRUE	FALSE	FALSE
2779	REFPOP	Accession		Cretesc de Breaza	TRUE	FALSE	FALSE
2784	REFPOP	Accession		Giambun	TRUE	FALSE	FALSE
2785	REFPOP	Accession		Gabiola	TRUE	FALSE	FALSE
2794	REFPOP	Accession		Stonehenge	TRUE	FALSE	FALSE
2796	REFPOP	Accession		Milfor	TRUE	FALSE	FALSE
2802	REFPOP	Accession		Emilia	TRUE	FALSE	FALSE
2809	REFPOP	Accession		Titovka	TRUE	FALSE	FALSE
2810	REFPOP	Accession		Kitchovka	TRUE	FALSE	FALSE
2813	REFPOP	Accession		Aivaniya	TRUE	FALSE	FALSE
2817	REFPOP	Accession		Caroline Hopkins	TRUE	FALSE	FALSE
2820	REFPOP	Accession		Toyo	TRUE	FALSE	FALSE
2823	REFPOP	Accession		President Boudewijn	TRUE	FALSE	FALSE
2827	REFPOP	Accession		Primus	TRUE	FALSE	FALSE
2830	REFPOP	Accession		PrinP Marijke	TRUE	FALSE	FALSE
2831	REFPOP	Accession		PrinP Beatrix	TRUE	FALSE	FALSE
2836	REFPOP	Accession		Unnamed-5	TRUE	FALSE	FALSE
2847	REFPOP	Accession		Golden Melon	TRUE	FALSE	FALSE
2848	REFPOP	Accession		Shinko	TRUE	FALSE	FALSE
2849	REFPOP	Accession		Shin Indo	TRUE	FALSE	FALSE
2850	REFPOP	Accession		Kyokko	TRUE	FALSE	FALSE
2855	REFPOP	Accession		Gold Reinette	TRUE	FALSE	FALSE
2856	REFPOP	Accession		Jersey Black	TRUE	FALSE	FALSE
286	REFPOP	Accession		Katja	TRUE	FALSE	FALSE
2862	REFPOP	Accession		Golden Russet of Western New York	TRUE	FALSE	FALSE
2865	REFPOP	Accession		Jefferis	TRUE	FALSE	FALSE
2872	REFPOP	Accession		Pero Dourado	TRUE	FALSE	FALSE
29	REFPOP	Accession		Borowitsky	TRUE	FALSE	FALSE
290	REFPOP	Accession		Chelmsford Wonder	TRUE	FALSE	FALSE
2902	REFPOP	Accession		Fireside	TRUE	FALSE	FALSE
2908	REFPOP	Accession		Henry Clay	TRUE	FALSE	FALSE
2936	REFPOP	Accession		Primate	TRUE	FALSE	FALSE
2971	REFPOP	Accession		Petit Pippin	TRUE	FALSE	FALSE
2974	REFPOP	Accession		Mere de Baia	TRUE	FALSE	FALSE
2975	REFPOP	Accession		Karolka	TRUE	FALSE	FALSE
2979	REFPOP	Accession		Domnicele	TRUE	FALSE	FALSE
2980	REFPOP	Accession		Meri de Saminta	TRUE	FALSE	FALSE
2990	REFPOP	Accession		Szaszpap alma	TRUE	FALSE	FALSE
2992	REFPOP	Accession		Szechenyi Renet	TRUE	FALSE	FALSE
2997	REFPOP	Accession		Keresi Muskotaly	TRUE	FALSE	FALSE
30	REFPOP	Accession		Alexander	TRUE	FALSE	FALSE
301	REFPOP	Accession		Spätblühender Taffetapfel	TRUE	FALSE	FALSE
3010	REFPOP	Accession		Banffy Pal	TRUE	FALSE	FALSE
3013	REFPOP	Accession		Angyal Dezso	TRUE	FALSE	FALSE
3026	REFPOP	Accession		Unnamed-6	TRUE	FALSE	FALSE
3042	REFPOP	Accession		Josephine Kreuter	TRUE	FALSE	FALSE
3062	REFPOP	Accession		Frau Margarete von Stosch	TRUE	FALSE	FALSE
308	REFPOP	Accession		Åkerö	TRUE	FALSE	FALSE
3148	REFPOP	Accession		Baxter	TRUE	FALSE	FALSE
3160	REFPOP	Accession		Bodil Neergaard	TRUE	FALSE	FALSE
317	REFPOP	Accession		Marie-Joseph d'Othée	TRUE	FALSE	FALSE
3170	REFPOP	Accession		Thurso	TRUE	FALSE	FALSE
3172	REFPOP	Accession		Joyce	TRUE	FALSE	FALSE
3173	REFPOP	Accession		Ascot	TRUE	FALSE	FALSE
3190	REFPOP	Accession		Grimes Golden	TRUE	FALSE	FALSE
32	REFPOP	Accession		Ingrid Marie	TRUE	FALSE	FALSE
321	REFPOP	Accession		Imperiale	TRUE	FALSE	FALSE
323	REFPOP	Accession		Bec d'Oie	TRUE	FALSE	FALSE
324	REFPOP	Accession		Winter Marigold	TRUE	FALSE	FALSE
327	REFPOP	Accession		Abbondanza	TRUE	FALSE	FALSE
33	REFPOP	Accession		Gros Api	TRUE	FALSE	FALSE
330	REFPOP	Accession		Sicilia Piccola	TRUE	FALSE	FALSE
333	REFPOP	Accession		Calvilla Rossa	TRUE	FALSE	FALSE
334	REFPOP	Accession		Rome Beauty	TRUE	FALSE	FALSE
338	REFPOP	Accession		Cabusse	TRUE	FALSE	FALSE
34	REFPOP	Accession		Signe Tillisch	TRUE	FALSE	FALSE
345	REFPOP	Accession		Skovfoged	TRUE	FALSE	FALSE
353	REFPOP	Accession		Rouget de Born	TRUE	FALSE	FALSE
366	REFPOP	Accession		Vista Bella	TRUE	FALSE	FALSE
37	REFPOP	Accession		King of the Pippins	TRUE	FALSE	FALSE
378	REFPOP	Accession		Friandise	TRUE	FALSE	FALSE
40	REFPOP	Accession		Benoni	TRUE	FALSE	FALSE
405	REFPOP	Accession		Reinette d'Anthezieux	TRUE	FALSE	FALSE
409	REFPOP	Accession		Melo Durone	TRUE	FALSE	FALSE
410	REFPOP	Accession		Morello	TRUE	FALSE	FALSE
424	REFPOP	Accession		Barraude	TRUE	FALSE	FALSE
428	REFPOP	Accession		Rose Rouge	TRUE	FALSE	FALSE
43	REFPOP	Accession		Colapuis	TRUE	FALSE	FALSE
435	REFPOP	Accession		Renetta Grigia di Torriana	TRUE	FALSE	FALSE
440	REFPOP	Accession		Amasya	TRUE	FALSE	FALSE
445	REFPOP	Accession		Mela Violetta	TRUE	FALSE	FALSE
447	REFPOP	Accession		Winesap	TRUE	FALSE	FALSE
45	REFPOP	Accession		Gascoyne's Scarlet	TRUE	FALSE	FALSE
457	REFPOP	Accession		Gazerau	TRUE	FALSE	FALSE
46	REFPOP	Accession		Reinette Rouge Etoilee	TRUE	FALSE	FALSE
462	REFPOP	Accession		Wagener	TRUE	FALSE	FALSE
465	REFPOP	Accession		Tiroler Spitzlederer	TRUE	FALSE	FALSE
468	REFPOP	Accession		Stark Earliest	TRUE	FALSE	FALSE
472	REFPOP	Accession		Rouget	TRUE	FALSE	FALSE
473	REFPOP	Accession		Broad-Eyed Pippin (of Bultitude)	TRUE	FALSE	FALSE
483	REFPOP	Accession		Snövit	TRUE	FALSE	FALSE
488	REFPOP	Accession		Mother	TRUE	FALSE	FALSE
489	REFPOP	Accession		Venus Pippin	TRUE	FALSE	FALSE
49	REFPOP	Accession		Freiherr von Berlepsch	TRUE	FALSE	FALSE
491	REFPOP	Accession		Reinette Sanguine du Rhin	TRUE	FALSE	FALSE
5	REFPOP	Accession		Antonovka Polotora Funtovaja	TRUE	FALSE	FALSE
50	REFPOP	Accession		Winter Banana	TRUE	FALSE	FALSE
508	REFPOP	Accession		McIntosh	TRUE	FALSE	FALSE
51	REFPOP	Accession		Peasgood's Nonsuch	TRUE	FALSE	FALSE
515	REFPOP	Accession		Bancroft	TRUE	FALSE	FALSE
52	REFPOP	Accession		Zigeunerin	TRUE	FALSE	FALSE
522	REFPOP	Accession		Esopus Spitzenburg	TRUE	FALSE	FALSE
526	REFPOP	Accession		Melrose	TRUE	FALSE	FALSE
533	REFPOP	Accession		Pepin Shafrannyj	TRUE	FALSE	FALSE
543	REFPOP	Accession		Mio	TRUE	FALSE	FALSE
546	REFPOP	Accession		Rall's Janet	TRUE	FALSE	FALSE
548	REFPOP	Accession		Granny Smith	TRUE	FALSE	FALSE
549	REFPOP	Accession		Hocking's Green	TRUE	FALSE	FALSE
55	REFPOP	Accession		Rosmarina bianca	TRUE	FALSE	FALSE
56	REFPOP	Accession		Zuccalmaglios Renette	TRUE	FALSE	FALSE
560	REFPOP	Accession		Opalescent	TRUE	FALSE	FALSE
562	REFPOP	Accession		Collins	TRUE	FALSE	FALSE
564	REFPOP	Accession		Caroline	TRUE	FALSE	FALSE
565	REFPOP	Accession		Kansas Queen	TRUE	FALSE	FALSE
567	REFPOP	Accession		Gambefine Fine Lunghe	TRUE	FALSE	FALSE
57	REFPOP	Accession		Jonathan	TRUE	FALSE	FALSE
570	REFPOP	Accession		Pomme Fer	TRUE	FALSE	FALSE
575	REFPOP	Accession		Atlas	TRUE	FALSE	FALSE
577	REFPOP	Accession		Norman's Pippin	TRUE	FALSE	FALSE
58	REFPOP	Accession		Calville des Prairies	TRUE	FALSE	FALSE
582	REFPOP	Accession		Wyken Pippin	TRUE	FALSE	FALSE
584	REFPOP	Accession		Kidd's Orange Red	TRUE	FALSE	FALSE
587	REFPOP	Accession		York Imperial	TRUE	FALSE	FALSE
592	REFPOP	Accession		Ivöäpple	TRUE	FALSE	FALSE
6	REFPOP	Accession		Wealthy	TRUE	FALSE	FALSE
601	REFPOP	Accession		Sops-in-Wine	TRUE	FALSE	FALSE
603	REFPOP	Accession		Mantet	TRUE	FALSE	FALSE
61	REFPOP	Accession		Reinette de Landsberg	TRUE	FALSE	FALSE
629	REFPOP	Accession		Dutch Mignonne	TRUE	FALSE	FALSE
639	REFPOP	Accession		Fiessers Erstling	TRUE	FALSE	FALSE
65	REFPOP	Accession		Golden Delicious	TRUE	FALSE	FALSE
652	REFPOP	Accession		Bellefleur Krasny	TRUE	FALSE	FALSE
653	REFPOP	Accession		Grosse de Saint-Clément	TRUE	FALSE	FALSE
66	REFPOP	Accession		Elise Rathke	TRUE	FALSE	FALSE
662	REFPOP	Accession		Rus Cavallotta	TRUE	FALSE	FALSE
67	REFPOP	Accession		Belle Fille de l'Indre	TRUE	FALSE	FALSE
670	REFPOP	Accession		Sauergrauschapfel	TRUE	FALSE	FALSE
673	REFPOP	Accession		Gian d'Andre'	TRUE	FALSE	FALSE
676	REFPOP	Accession		Bessemyanka Michurina	TRUE	FALSE	FALSE
678	REFPOP	Accession		Dukat	TRUE	FALSE	FALSE
68	REFPOP	Accession		Maglemer	TRUE	FALSE	FALSE
681	REFPOP	Accession		Vernade	TRUE	FALSE	FALSE
691	REFPOP	Accession		Giant Geniton	TRUE	FALSE	FALSE
697	REFPOP	Accession		Grenoble	TRUE	FALSE	FALSE
71	REFPOP	Accession		King David	TRUE	FALSE	FALSE
72	REFPOP	Accession		Grahams Jubileum	TRUE	FALSE	FALSE
722	REFPOP	Accession		Danziger Kantapfel	TRUE	FALSE	FALSE
737	REFPOP	Accession		Zhigulevskoe	TRUE	FALSE	FALSE
739	REFPOP	Accession		Gala	TRUE	FALSE	FALSE
74	REFPOP	Accession		Edward VII	TRUE	FALSE	FALSE
740	REFPOP	Accession		Daru Sovari	TRUE	FALSE	FALSE
743	REFPOP	Accession		Růžena Bláhová	TRUE	FALSE	FALSE
748	REFPOP	Accession		Reale d'Entraygues	TRUE	FALSE	FALSE
75	REFPOP	Accession		Discovery	TRUE	FALSE	FALSE
750	REFPOP	Accession		Tönnes	TRUE	FALSE	FALSE
757	REFPOP	Accession		La Nationale	TRUE	FALSE	FALSE
764	REFPOP	Accession		Schweizer Orangenapfel	TRUE	FALSE	FALSE
77	REFPOP	Accession		Yellow Bellflower	TRUE	FALSE	FALSE
779	REFPOP	Accession		Schöner aus Herrnhut	TRUE	FALSE	FALSE
786	REFPOP	Accession		Devonshire Buckland	TRUE	FALSE	FALSE
787	REFPOP	Accession		Newtown Pippin	TRUE	FALSE	FALSE
8	REFPOP	Accession		Egremont Russet	TRUE	FALSE	FALSE
80	REFPOP	Accession		Aroma	TRUE	FALSE	FALSE
809	REFPOP	Accession		Zoete Ermgaard	TRUE	FALSE	FALSE
81	REFPOP	Accession		Prinzen Apfel	TRUE	FALSE	FALSE
810	REFPOP	Accession		Verde Doncella	TRUE	FALSE	FALSE
82	REFPOP	Accession		Red Astrachan	TRUE	FALSE	FALSE
89	REFPOP	Accession		Reinette de Geer	TRUE	FALSE	FALSE
9	REFPOP	Accession		Lombarts Calville	TRUE	FALSE	FALSE
918	REFPOP	Accession		Charles Eyre	TRUE	FALSE	FALSE
929	REFPOP	Accession		Barry	TRUE	FALSE	FALSE
93	REFPOP	Accession		Grenadier	TRUE	FALSE	FALSE
94	REFPOP	Accession		Filippa	TRUE	FALSE	FALSE
95	REFPOP	Accession		Calville Blanc d'Hiver	TRUE	FALSE	FALSE
950	REFPOP	Accession		Ecklinville	TRUE	FALSE	FALSE
953	REFPOP	Accession		Pero Mingan	TRUE	FALSE	FALSE
97	REFPOP	Accession		Neue Goldparmane	TRUE	FALSE	FALSE
997	REFPOP	Accession		Nemtesc cu Miezul Rosu	TRUE	FALSE	FALSE
Modi	REFPOP	Accession		CIVG198	FALSE	TRUE	FALSE
ACW_25358	REFPOP	Progeny	RF1		FALSE	TRUE	FALSE
ACW_25363	REFPOP	Progeny	RF1		FALSE	TRUE	FALSE
ACW_25365	REFPOP	Progeny	RF1		FALSE	TRUE	FALSE
ACW_25366	REFPOP	Progeny	RF1		FALSE	TRUE	FALSE
ACW_25368	REFPOP	Progeny	RF1		FALSE	TRUE	FALSE
ACW_25371	REFPOP	Progeny	RF1		FALSE	TRUE	FALSE
ACW_25372	REFPOP	Progeny	RF1		FALSE	TRUE	FALSE
ACW_25375	REFPOP	Progeny	RF1		FALSE	TRUE	FALSE
ACW_25454	REFPOP	Progeny	RF1		FALSE	TRUE	FALSE
ACW_25469	REFPOP	Progeny	RF1		FALSE	TRUE	FALSE
12_E003	REFPOP	Progeny	RF10		FALSE	TRUE	FALSE
12_E014	REFPOP	Progeny	RF10		FALSE	TRUE	FALSE
12_E015	REFPOP	Progeny	RF10		FALSE	TRUE	FALSE
12_E017	REFPOP	Progeny	RF10		FALSE	TRUE	FALSE
12_E024	REFPOP	Progeny	RF10		FALSE	TRUE	FALSE
12_E025	REFPOP	Progeny	RF10		FALSE	TRUE	FALSE
12_E034	REFPOP	Progeny	RF10		FALSE	TRUE	FALSE
12_E035	REFPOP	Progeny	RF10		FALSE	TRUE	FALSE
12_E039	REFPOP	Progeny	RF10		FALSE	TRUE	FALSE
12_E043	REFPOP	Progeny	RF10		FALSE	TRUE	FALSE
JoPr_1990_102_001	REFPOP	Progeny	RF11		FALSE	TRUE	FALSE
JoPr_1990_102_054	REFPOP	Progeny	RF11		FALSE	TRUE	FALSE
JoPr_1990_102_097	REFPOP	Progeny	RF11		FALSE	TRUE	FALSE
JoPr_1990_102_108	REFPOP	Progeny	RF11		FALSE	TRUE	FALSE
JoPr_1990_102_169	REFPOP	Progeny	RF11		FALSE	TRUE	FALSE
JoPr_1990_102_179	REFPOP	Progeny	RF11		FALSE	TRUE	FALSE
JoPr_1990_102_202	REFPOP	Progeny	RF11		FALSE	TRUE	FALSE
JoPr_1990_102_232	REFPOP	Progeny	RF11		FALSE	TRUE	FALSE
JoPr_1990_102_242	REFPOP	Progeny	RF11		FALSE	TRUE	FALSE
JoPr_1990_102_246	REFPOP	Progeny	RF11		FALSE	TRUE	FALSE
JoPr_1990_102_257	REFPOP	Progeny	RF11		FALSE	TRUE	FALSE
12_O010	REFPOP	Progeny	RF12		FALSE	TRUE	FALSE
12_O011	REFPOP	Progeny	RF12		FALSE	TRUE	FALSE
12_O014	REFPOP	Progeny	RF12		FALSE	TRUE	FALSE
12_O017	REFPOP	Progeny	RF12		FALSE	TRUE	FALSE
12_O026	REFPOP	Progeny	RF12		FALSE	TRUE	FALSE
12_O056	REFPOP	Progeny	RF12		FALSE	TRUE	FALSE
12_O061	REFPOP	Progeny	RF12		FALSE	TRUE	FALSE
12_O063	REFPOP	Progeny	RF12		FALSE	TRUE	FALSE
12_O072	REFPOP	Progeny	RF12		FALSE	TRUE	FALSE
12_O074	REFPOP	Progeny	RF12		FALSE	TRUE	FALSE
12_P001	REFPOP	Progeny	RF13		FALSE	TRUE	FALSE
12_P002	REFPOP	Progeny	RF13		FALSE	TRUE	FALSE
12_P003	REFPOP	Progeny	RF13		FALSE	TRUE	FALSE
12_P018	REFPOP	Progeny	RF13		FALSE	TRUE	FALSE
12_P025	REFPOP	Progeny	RF13		FALSE	TRUE	FALSE
12_P027	REFPOP	Progeny	RF13		FALSE	TRUE	FALSE
12_P029	REFPOP	Progeny	RF13		FALSE	TRUE	FALSE
12_P034	REFPOP	Progeny	RF13		FALSE	TRUE	FALSE
12_P055	REFPOP	Progeny	RF13		FALSE	TRUE	FALSE
12_P056	REFPOP	Progeny	RF13		FALSE	TRUE	FALSE
TeBr_012	REFPOP	Progeny	RF14		FALSE	TRUE	FALSE
TeBr_021	REFPOP	Progeny	RF14		FALSE	TRUE	FALSE
TeBr_022	REFPOP	Progeny	RF14		FALSE	TRUE	FALSE
TeBr_027	REFPOP	Progeny	RF14		FALSE	TRUE	FALSE
TeBr_043	REFPOP	Progeny	RF14		FALSE	TRUE	FALSE
TeBr_071	REFPOP	Progeny	RF14		FALSE	TRUE	FALSE
TeBr_084	REFPOP	Progeny	RF14		FALSE	TRUE	FALSE
TeBr_180	REFPOP	Progeny	RF14		FALSE	TRUE	FALSE
TeBr_248	REFPOP	Progeny	RF14		FALSE	TRUE	FALSE
TeBr_263	REFPOP	Progeny	RF14		FALSE	TRUE	FALSE
12_I002	REFPOP	Progeny	RF15		FALSE	TRUE	FALSE
12_I003	REFPOP	Progeny	RF15		FALSE	TRUE	FALSE
12_I005	REFPOP	Progeny	RF15		FALSE	TRUE	FALSE
12_I010	REFPOP	Progeny	RF15		FALSE	TRUE	FALSE
12_I037	REFPOP	Progeny	RF15		FALSE	TRUE	FALSE
12_I049	REFPOP	Progeny	RF15		FALSE	TRUE	FALSE
12_I056	REFPOP	Progeny	RF15		FALSE	TRUE	FALSE
12_I059	REFPOP	Progeny	RF15		FALSE	TRUE	FALSE
12_I062	REFPOP	Progeny	RF15		FALSE	TRUE	FALSE
12_I064	REFPOP	Progeny	RF15		FALSE	TRUE	FALSE
12_N021	REFPOP	Progeny	RF16		FALSE	TRUE	FALSE
12_N034	REFPOP	Progeny	RF16		FALSE	TRUE	FALSE
12_N039	REFPOP	Progeny	RF16		FALSE	TRUE	FALSE
12_N041	REFPOP	Progeny	RF16		FALSE	TRUE	FALSE
12_N046	REFPOP	Progeny	RF16		FALSE	TRUE	FALSE
12_N052	REFPOP	Progeny	RF16		FALSE	TRUE	FALSE
12_N054	REFPOP	Progeny	RF16		FALSE	TRUE	FALSE
12_N057	REFPOP	Progeny	RF16		FALSE	TRUE	FALSE
12_N062	REFPOP	Progeny	RF16		FALSE	TRUE	FALSE
12_N063	REFPOP	Progeny	RF16		FALSE	TRUE	FALSE
12_J001	REFPOP	Progeny	RF17		FALSE	TRUE	FALSE
12_J004	REFPOP	Progeny	RF17		FALSE	TRUE	FALSE
12_J011	REFPOP	Progeny	RF17		FALSE	TRUE	FALSE
12_J013	REFPOP	Progeny	RF17		FALSE	TRUE	FALSE
12_J015	REFPOP	Progeny	RF17		FALSE	TRUE	FALSE
12_J019	REFPOP	Progeny	RF17		FALSE	TRUE	FALSE
12_J027	REFPOP	Progeny	RF17		FALSE	TRUE	FALSE
12_J028	REFPOP	Progeny	RF17		FALSE	TRUE	FALSE
12_J029	REFPOP	Progeny	RF17		FALSE	TRUE	FALSE
12_J031	REFPOP	Progeny	RF17		FALSE	TRUE	FALSE
I_J012	REFPOP	Progeny	RF18		FALSE	TRUE	FALSE
I_J030	REFPOP	Progeny	RF18		FALSE	TRUE	FALSE
I_J033	REFPOP	Progeny	RF18		FALSE	TRUE	FALSE
I_J036	REFPOP	Progeny	RF18		FALSE	TRUE	FALSE
I_J046	REFPOP	Progeny	RF18		FALSE	TRUE	FALSE
I_J054	REFPOP	Progeny	RF18		FALSE	TRUE	FALSE
I_J056	REFPOP	Progeny	RF18		FALSE	TRUE	FALSE
I_J063	REFPOP	Progeny	RF18		FALSE	TRUE	FALSE
I_J064	REFPOP	Progeny	RF18		FALSE	TRUE	FALSE
I_J069	REFPOP	Progeny	RF18		FALSE	TRUE	FALSE
12_F002	REFPOP	Progeny	RF19		FALSE	TRUE	FALSE
12_F007	REFPOP	Progeny	RF19		FALSE	TRUE	FALSE
12_F014	REFPOP	Progeny	RF19		FALSE	TRUE	FALSE
12_F019	REFPOP	Progeny	RF19		FALSE	TRUE	FALSE
12_F023	REFPOP	Progeny	RF19		FALSE	TRUE	FALSE
12_F040	REFPOP	Progeny	RF19		FALSE	TRUE	FALSE
12_F045	REFPOP	Progeny	RF19		FALSE	TRUE	FALSE
12_F046	REFPOP	Progeny	RF19		FALSE	TRUE	FALSE
12_F052	REFPOP	Progeny	RF19		FALSE	TRUE	FALSE
12_F054	REFPOP	Progeny	RF19		FALSE	TRUE	FALSE
ACW_25580	REFPOP	Progeny	RF2		FALSE	TRUE	FALSE
ACW_25581	REFPOP	Progeny	RF2		FALSE	TRUE	FALSE
ACW_25584	REFPOP	Progeny	RF2		FALSE	TRUE	FALSE
ACW_25586	REFPOP	Progeny	RF2		FALSE	TRUE	FALSE
ACW_25591	REFPOP	Progeny	RF2		FALSE	TRUE	FALSE
ACW_25592	REFPOP	Progeny	RF2		FALSE	TRUE	FALSE
ACW_25607	REFPOP	Progeny	RF2		FALSE	TRUE	FALSE
ACW_25619	REFPOP	Progeny	RF2		FALSE	TRUE	FALSE
ACW_25622	REFPOP	Progeny	RF2		FALSE	TRUE	FALSE
ACW_25628	REFPOP	Progeny	RF2		FALSE	TRUE	FALSE
12_196	REFPOP	Progeny	RF20		FALSE	TRUE	FALSE
12_197	REFPOP	Progeny	RF20		FALSE	TRUE	FALSE
12_204	REFPOP	Progeny	RF20		FALSE	TRUE	FALSE
12_205	REFPOP	Progeny	RF20		FALSE	TRUE	FALSE
13_10	REFPOP	Progeny	RF20		FALSE	TRUE	FALSE
13_109	REFPOP	Progeny	RF20		FALSE	TRUE	FALSE
13_139	REFPOP	Progeny	RF20		FALSE	TRUE	FALSE
13_32	REFPOP	Progeny	RF20		FALSE	TRUE	FALSE
13_35	REFPOP	Progeny	RF20		FALSE	TRUE	FALSE
13_38	REFPOP	Progeny	RF20		FALSE	TRUE	FALSE
NOVADI_0256	REFPOP	Progeny	RF21		FALSE	TRUE	FALSE
NOVADI_0268	REFPOP	Progeny	RF21		FALSE	TRUE	FALSE
NOVADI_0286	REFPOP	Progeny	RF21		FALSE	TRUE	FALSE
NOVADI_0296	REFPOP	Progeny	RF21		FALSE	TRUE	FALSE
NOVADI_0329	REFPOP	Progeny	RF21		FALSE	TRUE	FALSE
NOVADI_0330	REFPOP	Progeny	RF21		FALSE	TRUE	FALSE
NOVADI_0347	REFPOP	Progeny	RF21		FALSE	TRUE	FALSE
NOVADI_0356	REFPOP	Progeny	RF21		FALSE	TRUE	FALSE
NOVADI_0371	REFPOP	Progeny	RF21		FALSE	TRUE	FALSE
NOVADI_0382	REFPOP	Progeny	RF21		FALSE	TRUE	FALSE
I_W002	REFPOP	Progeny	RF22		FALSE	TRUE	FALSE
I_W010	REFPOP	Progeny	RF22		FALSE	TRUE	FALSE
I_W034	REFPOP	Progeny	RF22		FALSE	TRUE	FALSE
I_W036	REFPOP	Progeny	RF22		FALSE	TRUE	FALSE
I_W037	REFPOP	Progeny	RF22		FALSE	TRUE	FALSE
I_W044	REFPOP	Progeny	RF22		FALSE	TRUE	FALSE
I_W045	REFPOP	Progeny	RF22		FALSE	TRUE	FALSE
I_W046	REFPOP	Progeny	RF22		FALSE	TRUE	FALSE
I_W049	REFPOP	Progeny	RF22		FALSE	TRUE	FALSE
I_W050	REFPOP	Progeny	RF22		FALSE	TRUE	FALSE
I_BB002	REFPOP	Progeny	RF23		FALSE	TRUE	FALSE
I_BB012	REFPOP	Progeny	RF23		FALSE	TRUE	FALSE
I_BB015	REFPOP	Progeny	RF23		FALSE	TRUE	FALSE
I_BB022	REFPOP	Progeny	RF23		FALSE	TRUE	FALSE
I_BB028	REFPOP	Progeny	RF23		FALSE	TRUE	FALSE
I_BB031	REFPOP	Progeny	RF23		FALSE	TRUE	FALSE
I_BB039	REFPOP	Progeny	RF23		FALSE	TRUE	FALSE
I_BB049	REFPOP	Progeny	RF23		FALSE	TRUE	FALSE
I_BB056	REFPOP	Progeny	RF23		FALSE	TRUE	FALSE
I_BB070	REFPOP	Progeny	RF23		FALSE	TRUE	FALSE
I_CC003	REFPOP	Progeny	RF24		FALSE	TRUE	FALSE
I_CC044	REFPOP	Progeny	RF24		FALSE	TRUE	FALSE
I_CC048	REFPOP	Progeny	RF24		FALSE	TRUE	FALSE
I_CC052	REFPOP	Progeny	RF24		FALSE	TRUE	FALSE
I_CC055	REFPOP	Progeny	RF24		FALSE	TRUE	FALSE
I_CC057	REFPOP	Progeny	RF24		FALSE	TRUE	FALSE
I_CC059	REFPOP	Progeny	RF24		FALSE	TRUE	FALSE
I_CC067	REFPOP	Progeny	RF24		FALSE	TRUE	FALSE
I_CC070	REFPOP	Progeny	RF24		FALSE	TRUE	FALSE
I_CC075	REFPOP	Progeny	RF24		FALSE	TRUE	FALSE
12_L001	REFPOP	Progeny	RF25		FALSE	TRUE	FALSE
12_L005	REFPOP	Progeny	RF25		FALSE	TRUE	FALSE
12_L012	REFPOP	Progeny	RF25		FALSE	TRUE	FALSE
12_L013	REFPOP	Progeny	RF25		FALSE	TRUE	FALSE
12_L018	REFPOP	Progeny	RF25		FALSE	TRUE	FALSE
12_L021	REFPOP	Progeny	RF25		FALSE	TRUE	FALSE
12_K001	REFPOP	Progeny	RF26		FALSE	TRUE	FALSE
12_K010	REFPOP	Progeny	RF26		FALSE	TRUE	FALSE
12_K016	REFPOP	Progeny	RF26		FALSE	TRUE	FALSE
12_K018	REFPOP	Progeny	RF26		FALSE	TRUE	FALSE
12_K023	REFPOP	Progeny	RF26		FALSE	TRUE	FALSE
12_K024	REFPOP	Progeny	RF26		FALSE	TRUE	FALSE
12_K044	REFPOP	Progeny	RF26		FALSE	TRUE	FALSE
12_K045	REFPOP	Progeny	RF26		FALSE	TRUE	FALSE
12_K049	REFPOP	Progeny	RF26		FALSE	TRUE	FALSE
I_M007	REFPOP	Progeny	RF27		FALSE	TRUE	FALSE
I_M013	REFPOP	Progeny	RF27		FALSE	TRUE	FALSE
I_M014	REFPOP	Progeny	RF27		FALSE	TRUE	FALSE
I_M024	REFPOP	Progeny	RF27		FALSE	TRUE	FALSE
I_M026	REFPOP	Progeny	RF27		FALSE	TRUE	FALSE
I_M029	REFPOP	Progeny	RF27		FALSE	TRUE	FALSE
I_M047	REFPOP	Progeny	RF27		FALSE	TRUE	FALSE
I_M048	REFPOP	Progeny	RF27		FALSE	TRUE	FALSE
I_M052	REFPOP	Progeny	RF27		FALSE	TRUE	FALSE
I_M056	REFPOP	Progeny	RF27		FALSE	TRUE	FALSE
DLO_12_066	REFPOP	Progeny	RF3		FALSE	TRUE	FALSE
DLO_12_084	REFPOP	Progeny	RF3		FALSE	TRUE	FALSE
DLO_12_120	REFPOP	Progeny	RF3		FALSE	TRUE	FALSE
DLO_12_140	REFPOP	Progeny	RF3		FALSE	TRUE	FALSE
DLO_12_141	REFPOP	Progeny	RF3		FALSE	TRUE	FALSE
DLO_12_162	REFPOP	Progeny	RF3		FALSE	TRUE	FALSE
DLO_12_221	REFPOP	Progeny	RF3		FALSE	TRUE	FALSE
DLO_12_233	REFPOP	Progeny	RF3		FALSE	TRUE	FALSE
DLO_12_259	REFPOP	Progeny	RF3		FALSE	TRUE	FALSE
DLO_12_289	REFPOP	Progeny	RF3		FALSE	TRUE	FALSE
NOVADI_0010	REFPOP	Progeny	RF4		FALSE	TRUE	FALSE
NOVADI_0023	REFPOP	Progeny	RF4		FALSE	TRUE	FALSE
NOVADI_0042	REFPOP	Progeny	RF4		FALSE	TRUE	FALSE
NOVADI_0114	REFPOP	Progeny	RF4		FALSE	TRUE	FALSE
NOVADI_0622	REFPOP	Progeny	RF4		FALSE	TRUE	FALSE
NOVADI_0731	REFPOP	Progeny	RF4		FALSE	TRUE	FALSE
NOVADI_0766	REFPOP	Progeny	RF4		FALSE	TRUE	FALSE
NOVADI_0980	REFPOP	Progeny	RF4		FALSE	TRUE	FALSE
NOVADI_1015	REFPOP	Progeny	RF4		FALSE	TRUE	FALSE
FuGa_015	REFPOP	Progeny	RF5		FALSE	TRUE	FALSE
FuGa_016	REFPOP	Progeny	RF5		FALSE	TRUE	FALSE
FuGa_140	REFPOP	Progeny	RF5		FALSE	TRUE	FALSE
FuGa_187	REFPOP	Progeny	RF5		FALSE	TRUE	FALSE
FuGa_215	REFPOP	Progeny	RF5		FALSE	TRUE	FALSE
FuGa_217	REFPOP	Progeny	RF5		FALSE	TRUE	FALSE
FuGa_243	REFPOP	Progeny	RF5		FALSE	TRUE	FALSE
FuGa_270	REFPOP	Progeny	RF5		FALSE	TRUE	FALSE
FuGa_275	REFPOP	Progeny	RF5		FALSE	TRUE	FALSE
FuGa_352	REFPOP	Progeny	RF5		FALSE	TRUE	FALSE
FuPi_005	REFPOP	Progeny	RF6		FALSE	TRUE	FALSE
FuPi_013	REFPOP	Progeny	RF6		FALSE	TRUE	FALSE
FuPi_023	REFPOP	Progeny	RF6		FALSE	TRUE	FALSE
FuPi_052	REFPOP	Progeny	RF6		FALSE	TRUE	FALSE
FuPi_054	REFPOP	Progeny	RF6		FALSE	TRUE	FALSE
FuPi_087	REFPOP	Progeny	RF6		FALSE	TRUE	FALSE
FuPi_097	REFPOP	Progeny	RF6		FALSE	TRUE	FALSE
FuPi_106	REFPOP	Progeny	RF6		FALSE	TRUE	FALSE
FuPi_107	REFPOP	Progeny	RF6		FALSE	TRUE	FALSE
FuPi_114	REFPOP	Progeny	RF6		FALSE	TRUE	FALSE
GaCr_002	REFPOP	Progeny	RF7		FALSE	TRUE	FALSE
GaCr_010	REFPOP	Progeny	RF7		FALSE	TRUE	FALSE
GaCr_017	REFPOP	Progeny	RF7		FALSE	TRUE	FALSE
GaCr_041	REFPOP	Progeny	RF7		FALSE	TRUE	FALSE
GaCr_043	REFPOP	Progeny	RF7		FALSE	TRUE	FALSE
GaCr_052	REFPOP	Progeny	RF7		FALSE	TRUE	FALSE
GaCr_055	REFPOP	Progeny	RF7		FALSE	TRUE	FALSE
GaCr_056	REFPOP	Progeny	RF7		FALSE	TRUE	FALSE
GaCr_057	REFPOP	Progeny	RF7		FALSE	TRUE	FALSE
GaCr_061	REFPOP	Progeny	RF7		FALSE	TRUE	FALSE
GaPi_007	REFPOP	Progeny	RF8		FALSE	TRUE	FALSE
GaPi_014	REFPOP	Progeny	RF8		FALSE	TRUE	FALSE
GaPi_017	REFPOP	Progeny	RF8		FALSE	TRUE	FALSE
GaPi_023	REFPOP	Progeny	RF8		FALSE	TRUE	FALSE
GaPi_028	REFPOP	Progeny	RF8		FALSE	TRUE	FALSE
GaPi_033	REFPOP	Progeny	RF8		FALSE	TRUE	FALSE
GaPi_035	REFPOP	Progeny	RF8		FALSE	TRUE	FALSE
GaPi_038	REFPOP	Progeny	RF8		FALSE	TRUE	FALSE
GaPi_051	REFPOP	Progeny	RF8		FALSE	TRUE	FALSE
GaPi_056	REFPOP	Progeny	RF8		FALSE	TRUE	FALSE
12_B006	REFPOP	Progeny	RF9		FALSE	TRUE	FALSE
12_B020	REFPOP	Progeny	RF9		FALSE	TRUE	FALSE
12_B023	REFPOP	Progeny	RF9		FALSE	TRUE	FALSE
12_B057	REFPOP	Progeny	RF9		FALSE	TRUE	FALSE
12_B061	REFPOP	Progeny	RF9		FALSE	TRUE	FALSE
12_B064	REFPOP	Progeny	RF9		FALSE	TRUE	FALSE
12_B074	REFPOP	Progeny	RF9		FALSE	TRUE	FALSE
12_B081	REFPOP	Progeny	RF9		FALSE	TRUE	FALSE
12_B093	REFPOP	Progeny	RF9		FALSE	TRUE	FALSE
12_B095	REFPOP	Progeny	RF9		FALSE	TRUE	FALSE

## Sheet: Table_S2
Training set	Validation set	Validation type	Average	Floral emergence	Harvest date	Flowering intensity	Total fruit weight	Number of fruits	Single fruit weight	Titratable acidity	Soluble solids content	Fruit firmness	Red over color	Russet frequency	Average SD	Floral emergence SD	Harvest date SD	Flowering intensity SD	Total fruit weight SD	Number of fruits SD	Single fruit weight SD	Titratable acidity SD	Soluble solids content SD	Fruit firmness SD	Red over color SD	Russet frequency SD
REFPOP	AZZ progenies	LOFO1	0.256418	0.207474	0.395471	0.110128	0.140637	0.254703	0.31467	0.440715	0.182038	0.242065	0.226225	0.306473	0.316795	0.277714	0.221022	0.273038	0.353901	0.275832	0.292911	0.300351	0.36434	0.273836	0.364166	0.351601
REFPOP	AZZ progenies	LOFO2	0.309629	0.334437	0.663641	0.12607	0.336963	0.188898	0.0995638	0.351135	0.383562	0.476055	0.242257	0.203336	0.164258
REFPOP	REFPOP progenies	Cross-validation	0.561917	0.669239	0.651279	0.558244	0.259401	0.499629	0.547728	0.621839	0.543797	0.587203	0.800054	0.442671	0.132613	0.00624621	0.010898	0.00715593	0.0134122	0.0162342	0.0107074	0.00690569	0.0128488	0.0073743	0.00513281	0.0122067
REFPOP	REFPOP progenies	LOFO1	0.319554	0.507842	0.418656	0.243602	0.117725	0.358358	0.359811	0.426058	0.187819	0.303815	0.337773	0.253634	0.327998	0.284209	0.320899	0.285845	0.299341	0.319756	0.373267	0.251007	0.380704	0.263484	0.343477	0.315184
REFPOP	REFPOP progenies	LOFO2	0.474204	0.593494	0.474975	0.451118	0.157911	0.462818	0.386942	0.6024	0.411213	0.518877	0.768063	0.388431	0.154485
REFPOP+AZZ	AZZ progenies	Cross-validation	0.488143	0.43075	0.799859	0.172334	0.343142	0.332066	0.499614	0.548556	0.509732	0.64489	0.591908	0.496726	0.162039	0.00683046	0.00553399	0.0151074	0.0111466	0.00940445	0.0134315	0.0086181	0.0107474	0.00648679	0.00902274	0.00732761
REFPOP+AZZ	AZZ progenies	LOFO1	0.297919	0.20094	0.458095	0.215969	0.138077	0.302816	0.331883	0.481401	0.195069	0.360731	0.315234	0.276899	0.32619	0.290729	0.216473	0.232503	0.344278	0.250837	0.29682	0.264484	0.350194	0.360325	0.3975	0.400718
REFPOP+AZZ	AZZ progenies	LOFO2	0.389039	0.346836	0.739122	0.101878	0.277511	0.224805	0.306805	0.440105	0.396015	0.556766	0.545884	0.343705	0.176187
REFPOP+AZZ	REFPOP progenies	Cross-validation	0.580477	0.688486	0.662573	0.547763	0.268935	0.505088	0.577913	0.655565	0.548508	0.629236	0.813052	0.488126	0.133685	0.00926057	0.0116494	0.00872729	0.0138545	0.00917798	0.00888916	0.00469843	0.0111968	0.00948523	0.00622975	0.00962337
REFPOP+AZZ	REFPOP progenies	LOFO1	0.370996	0.563701	0.447816	0.275654	0.106775	0.354556	0.382293	0.495836	0.251189	0.436194	0.406984	0.359957	0.331824	0.206986	0.363299	0.246866	0.28516	0.346849	0.342318	0.238972	0.36015	0.321641	0.348169	0.351346
REFPOP+AZZ	REFPOP progenies	LOFO2	0.50703	0.61616	0.527454	0.42304	0.199044	0.485307	0.442685	0.647784	0.4445	0.564226	0.779716	0.44741	0.149584

## Sheet: Table_S3
Validation data type	SNP set	Average	Floral emergence	Flowering intensity	Fruit firmness	Harvest date	Number of fruits	Red over color	Russet frequency	Single fruit weight	Soluble solids content	Titratable acidity	Total fruit weight	Average SD	Floral emergence SD	Flowering intensity SD	Fruit firmness SD	Harvest date SD	Number of fruits SD	Red over color SD	Russet frequency SD	Single fruit weight SD	Soluble solids content SD	Titratable acidity SD	Total fruit weight SD
RADseq	303237 SNPs	0.310824	0.165352	0.0418255	0.503517	0.70443	0.0367984	0.502991	0.447656	0.178916	0.156882	0.468972	0.211728	0.221867
RADseq	7255 SNPs (overlap RADseq dataset with SNP array dataset)	0.0099249	-0.012598	-0.0988269	0.159344	0.0842776	-0.0800076	0.0630615	-0.0339514	0.0503868	-0.0175002	-0.0441909	0.0391791	0.0769407
RADseq	7255 SNPs (random subset of 303237 SNPs)	0.301684	0.16025	0.0375908	0.489786	0.690608	0.0429933	0.480051	0.409509	0.186535	0.16084	0.445811	0.214552	0.204432	0.0275954	0.0289683	0.0341564	0.0115907	0.0197874	0.031702	0.0333227	0.0450448	0.0335429	0.0283089	0.0232641
SNP array	303237 SNPs	0.340556	0.170544	0.0677571	0.569351	0.728497	0.0376403	0.615227	0.423543	0.284061	0.204261	0.468399	0.17684	0.233489
SNP array	7255 SNPs (overlap RADseq dataset with SNP array dataset)	0.148541	0.0571587	-0.0200328	0.442909	0.198135	0.0692181	0.193222	0.136358	0.273129	0.235261	0.0218155	0.0267757	0.137203
SNP array	7255 SNPs (random subset of 303237 SNPs)	0.330493	0.164075	0.0603825	0.553416	0.714736	0.0484576	0.596126	0.392451	0.279762	0.201785	0.447792	0.176438	0.216929	0.0273694	0.0213186	0.023861	0.0123178	0.0221395	0.0188771	0.0363341	0.0328056	0.0311682	0.0235272	0.0194922

## Sheet: Table_S4
Design matrix	Response	Model	Trait	PA	SD
1st derivative of normalized NIRS	Adjusted tree values, CHE, 2020	Combined	Titratable acidity	0.0320125	0.0536644
1st derivative of normalized NIRS	Adjusted tree values, CHE, 2020	Combined	Red over color	0.408032	0.026418
1st derivative of normalized NIRS	Adjusted tree values, CHE, 2020	Combined	Fruit firmness	0.47497	0.030111
1st derivative of normalized NIRS	Adjusted tree values, CHE, 2020	Combined	Floral emergence	0.443604	0.0195955
1st derivative of normalized NIRS	Adjusted tree values, CHE, 2020	Combined	Flowering intensity	0.543961	0.0105815
1st derivative of normalized NIRS	Adjusted tree values, CHE, 2020	Combined	Number of fruits	0.232179	0.0214546
1st derivative of normalized NIRS	Adjusted tree values, CHE, 2020	Combined	Total fruit weight	0.287924	0.0320882
1st derivative of normalized NIRS	Adjusted tree values, CHE, 2020	Combined	Single fruit weight	0.15149	0.0353576
1st derivative of normalized NIRS	Adjusted tree values, CHE, 2020	Combined	Harvest date	0.671186	0.0106225
1st derivative of normalized NIRS	Adjusted tree values, CHE, 2020	Combined	Russet frequency	0.28456	0.030261
1st derivative of normalized NIRS	Adjusted tree values, CHE, 2020	Combined	Soluble solids content	-0.014987	0.0594017
1st derivative of normalized NIRS	Adjusted tree values, CHE, 2020	Individual	Titratable acidity	-0.113734	0.0681739
1st derivative of normalized NIRS	Adjusted tree values, CHE, 2020	Individual	Red over color	0.242138	0.027692
1st derivative of normalized NIRS	Adjusted tree values, CHE, 2020	Individual	Fruit firmness	-0.0440498	0.0455695
1st derivative of normalized NIRS	Adjusted tree values, CHE, 2020	Individual	Floral emergence	0.318566	0.0133322
1st derivative of normalized NIRS	Adjusted tree values, CHE, 2020	Individual	Flowering intensity	0.532524	0.00489867
1st derivative of normalized NIRS	Adjusted tree values, CHE, 2020	Individual	Number of fruits	0.190384	0.0265075
1st derivative of normalized NIRS	Adjusted tree values, CHE, 2020	Individual	Total fruit weight	0.215808	0.0247186
1st derivative of normalized NIRS	Adjusted tree values, CHE, 2020	Individual	Single fruit weight	-0.0403829	0.0225189
1st derivative of normalized NIRS	Adjusted tree values, CHE, 2020	Individual	Harvest date	0.253009	0.0216815
1st derivative of normalized NIRS	Adjusted tree values, CHE, 2020	Individual	Russet frequency	0.213542	0.0293791
1st derivative of normalized NIRS	Adjusted tree values, CHE, 2020	Individual	Soluble solids content	-0.1896	0.0555718
1st derivative of normalized NIRS	Adjusted tree values, CHE, 2021	Combined	Titratable acidity	0.423654	0.0168973
1st derivative of normalized NIRS	Adjusted tree values, CHE, 2021	Combined	Red over color	0.38766	0.0135643
1st derivative of normalized NIRS	Adjusted tree values, CHE, 2021	Combined	Fruit firmness	0.467363	0.0246197
1st derivative of normalized NIRS	Adjusted tree values, CHE, 2021	Combined	Floral emergence	0.405493	0.0106148
1st derivative of normalized NIRS	Adjusted tree values, CHE, 2021	Combined	Flowering intensity	0.322853	0.0193659
1st derivative of normalized NIRS	Adjusted tree values, CHE, 2021	Combined	Number of fruits	0.583108	0.016582
1st derivative of normalized NIRS	Adjusted tree values, CHE, 2021	Combined	Total fruit weight	0.567452	0.0164977
1st derivative of normalized NIRS	Adjusted tree values, CHE, 2021	Combined	Single fruit weight	0.35355	0.0351564
1st derivative of normalized NIRS	Adjusted tree values, CHE, 2021	Combined	Harvest date	0.702062	0.00536502
1st derivative of normalized NIRS	Adjusted tree values, CHE, 2021	Combined	Russet frequency	0.143207	0.033688
1st derivative of normalized NIRS	Adjusted tree values, CHE, 2021	Combined	Soluble solids content	0.268254	0.0163569
1st derivative of normalized NIRS	Adjusted tree values, CHE, 2021	Individual	Titratable acidity	0.107535	0.0271865
1st derivative of normalized NIRS	Adjusted tree values, CHE, 2021	Individual	Red over color	0.235507	0.0246532
1st derivative of normalized NIRS	Adjusted tree values, CHE, 2021	Individual	Fruit firmness	0.255598	0.022673
1st derivative of normalized NIRS	Adjusted tree values, CHE, 2021	Individual	Floral emergence	0.0972028	0.0293592
1st derivative of normalized NIRS	Adjusted tree values, CHE, 2021	Individual	Flowering intensity	0.324608	0.0190599
1st derivative of normalized NIRS	Adjusted tree values, CHE, 2021	Individual	Number of fruits	0.360603	0.00878366
1st derivative of normalized NIRS	Adjusted tree values, CHE, 2021	Individual	Total fruit weight	0.27341	0.0141332
1st derivative of normalized NIRS	Adjusted tree values, CHE, 2021	Individual	Single fruit weight	0.0597222	0.0379593
1st derivative of normalized NIRS	Adjusted tree values, CHE, 2021	Individual	Harvest date	0.157153	0.0160386
1st derivative of normalized NIRS	Adjusted tree values, CHE, 2021	Individual	Russet frequency	0.0517097	0.0306491
1st derivative of normalized NIRS	Adjusted tree values, CHE, 2021	Individual	Soluble solids content	0.18251	0.0314239
1st derivative of normalized NIRS	Adjusted tree values, CHE, 2022	Combined	Titratable acidity	0.151145	0.0617448
1st derivative of normalized NIRS	Adjusted tree values, CHE, 2022	Combined	Red over color	0.31754	0.0203093
1st derivative of normalized NIRS	Adjusted tree values, CHE, 2022	Combined	Fruit firmness	0.259868	0.0429467
1st derivative of normalized NIRS	Adjusted tree values, CHE, 2022	Combined	Floral emergence	0.356956	0.0170742
1st derivative of normalized NIRS	Adjusted tree values, CHE, 2022	Combined	Flowering intensity	0.608038	0.00891546
1st derivative of normalized NIRS	Adjusted tree values, CHE, 2022	Combined	Number of fruits	0.508337	0.0208252
1st derivative of normalized NIRS	Adjusted tree values, CHE, 2022	Combined	Total fruit weight	0.483221	0.0133152
1st derivative of normalized NIRS	Adjusted tree values, CHE, 2022	Combined	Single fruit weight	0.347567	0.0136977
1st derivative of normalized NIRS	Adjusted tree values, CHE, 2022	Combined	Harvest date	0.658765	0.0186902
1st derivative of normalized NIRS	Adjusted tree values, CHE, 2022	Combined	Russet frequency	0.165158	0.0344111
1st derivative of normalized NIRS	Adjusted tree values, CHE, 2022	Combined	Soluble solids content	0.229179	0.0384472
1st derivative of normalized NIRS	Adjusted tree values, CHE, 2022	Individual	Titratable acidity	-0.080936	0.0816697
1st derivative of normalized NIRS	Adjusted tree values, CHE, 2022	Individual	Red over color	0.11053	0.0222452
1st derivative of normalized NIRS	Adjusted tree values, CHE, 2022	Individual	Fruit firmness	0.0197047	0.0545571
1st derivative of normalized NIRS	Adjusted tree values, CHE, 2022	Individual	Floral emergence	0.147739	0.0231963
1st derivative of normalized NIRS	Adjusted tree values, CHE, 2022	Individual	Flowering intensity	0.618199	0.00899056
1st derivative of normalized NIRS	Adjusted tree values, CHE, 2022	Individual	Number of fruits	0.489438	0.00972352
1st derivative of normalized NIRS	Adjusted tree values, CHE, 2022	Individual	Total fruit weight	0.444311	0.00970348
1st derivative of normalized NIRS	Adjusted tree values, CHE, 2022	Individual	Single fruit weight	0.010574	0.0243443
1st derivative of normalized NIRS	Adjusted tree values, CHE, 2022	Individual	Harvest date	0.268068	0.0185034
1st derivative of normalized NIRS	Adjusted tree values, CHE, 2022	Individual	Russet frequency	0.121534	0.0454869
1st derivative of normalized NIRS	Adjusted tree values, CHE, 2022	Individual	Soluble solids content	0.188486	0.0387203
1st derivative of normalized NIRS	Clonal values, 5 locations, 2018-2022	Combined	Titratable acidity	0.462411	0.0205488
1st derivative of normalized NIRS	Clonal values, 5 locations, 2018-2022	Combined	Red over color	0.574866	0.0144895
1st derivative of normalized NIRS	Clonal values, 5 locations, 2018-2022	Combined	Fruit firmness	0.603002	0.0145416
1st derivative of normalized NIRS	Clonal values, 5 locations, 2018-2022	Combined	Floral emergence	0.576605	0.0175131
1st derivative of normalized NIRS	Clonal values, 5 locations, 2018-2022	Combined	Flowering intensity	0.411691	0.0245172
1st derivative of normalized NIRS	Clonal values, 5 locations, 2018-2022	Combined	Number of fruits	0.580257	0.0133069
1st derivative of normalized NIRS	Clonal values, 5 locations, 2018-2022	Combined	Total fruit weight	0.631684	0.0122588
1st derivative of normalized NIRS	Clonal values, 5 locations, 2018-2022	Combined	Single fruit weight	0.570184	0.0195591
1st derivative of normalized NIRS	Clonal values, 5 locations, 2018-2022	Combined	Harvest date	0.786146	0.00987799
1st derivative of normalized NIRS	Clonal values, 5 locations, 2018-2022	Combined	Russet frequency	0.447912	0.0155334
1st derivative of normalized NIRS	Clonal values, 5 locations, 2018-2022	Combined	Soluble solids content	0.45409	0.0193009
1st derivative of normalized NIRS	Clonal values, 5 locations, 2018-2022	Individual	Titratable acidity	-0.0175408	0.0282814
1st derivative of normalized NIRS	Clonal values, 5 locations, 2018-2022	Individual	Red over color	0.198196	0.0212016
1st derivative of normalized NIRS	Clonal values, 5 locations, 2018-2022	Individual	Fruit firmness	0.236964	0.0288711
1st derivative of normalized NIRS	Clonal values, 5 locations, 2018-2022	Individual	Floral emergence	0.0856781	0.0353014
1st derivative of normalized NIRS	Clonal values, 5 locations, 2018-2022	Individual	Flowering intensity	0.184357	0.0226576
1st derivative of normalized NIRS	Clonal values, 5 locations, 2018-2022	Individual	Number of fruits	0.140693	0.0329373
1st derivative of normalized NIRS	Clonal values, 5 locations, 2018-2022	Individual	Total fruit weight	0.0475727	0.0289791
1st derivative of normalized NIRS	Clonal values, 5 locations, 2018-2022	Individual	Single fruit weight	0.0759836	0.0135848
1st derivative of normalized NIRS	Clonal values, 5 locations, 2018-2022	Individual	Harvest date	0.229148	0.0164301
1st derivative of normalized NIRS	Clonal values, 5 locations, 2018-2022	Individual	Russet frequency	0.0429198	0.0273402
1st derivative of normalized NIRS	Clonal values, 5 locations, 2018-2022	Individual	Soluble solids content	0.13515	0.0195405
1st derivative of normalized NIRS	Clonal values, CHE, 2018-2022	Combined	Titratable acidity	0.455542	0.0106817
1st derivative of normalized NIRS	Clonal values, CHE, 2018-2022	Combined	Red over color	0.537773	0.0210901
1st derivative of normalized NIRS	Clonal values, CHE, 2018-2022	Combined	Fruit firmness	0.605424	0.00734546
1st derivative of normalized NIRS	Clonal values, CHE, 2018-2022	Combined	Floral emergence	0.508853	0.0151016
1st derivative of normalized NIRS	Clonal values, CHE, 2018-2022	Combined	Flowering intensity	0.441271	0.0124426
1st derivative of normalized NIRS	Clonal values, CHE, 2018-2022	Combined	Number of fruits	0.520137	0.01708
1st derivative of normalized NIRS	Clonal values, CHE, 2018-2022	Combined	Total fruit weight	0.558284	0.0168415
1st derivative of normalized NIRS	Clonal values, CHE, 2018-2022	Combined	Single fruit weight	0.444019	0.0253543
1st derivative of normalized NIRS	Clonal values, CHE, 2018-2022	Combined	Harvest date	0.787399	0.00893673
1st derivative of normalized NIRS	Clonal values, CHE, 2018-2022	Combined	Russet frequency	0.285416	0.0265754
1st derivative of normalized NIRS	Clonal values, CHE, 2018-2022	Combined	Soluble solids content	0.424672	0.0143242
1st derivative of normalized NIRS	Clonal values, CHE, 2018-2022	Individual	Titratable acidity	-0.0153821	0.0374411
1st derivative of normalized NIRS	Clonal values, CHE, 2018-2022	Individual	Red over color	0.248179	0.0145556
1st derivative of normalized NIRS	Clonal values, CHE, 2018-2022	Individual	Fruit firmness	0.229633	0.0186145
1st derivative of normalized NIRS	Clonal values, CHE, 2018-2022	Individual	Floral emergence	0.16875	0.0275976
1st derivative of normalized NIRS	Clonal values, CHE, 2018-2022	Individual	Flowering intensity	0.304024	0.00928584
1st derivative of normalized NIRS	Clonal values, CHE, 2018-2022	Individual	Number of fruits	0.150998	0.0184782
1st derivative of normalized NIRS	Clonal values, CHE, 2018-2022	Individual	Total fruit weight	0.0464	0.023261
1st derivative of normalized NIRS	Clonal values, CHE, 2018-2022	Individual	Single fruit weight	0.116311	0.0203489
1st derivative of normalized NIRS	Clonal values, CHE, 2018-2022	Individual	Harvest date	0.256602	0.014886
1st derivative of normalized NIRS	Clonal values, CHE, 2018-2022	Individual	Russet frequency	0.0850363	0.0263826
1st derivative of normalized NIRS	Clonal values, CHE, 2018-2022	Individual	Soluble solids content	0.0943836	0.0197834
1st derivative of normalized NIRS	Clonal values, CHE, 2020	Combined	Titratable acidity	0.309499	0.022051
1st derivative of normalized NIRS	Clonal values, CHE, 2020	Combined	Red over color	0.433568	0.0182175
1st derivative of normalized NIRS	Clonal values, CHE, 2020	Combined	Fruit firmness	0.548915	0.0171146
1st derivative of normalized NIRS	Clonal values, CHE, 2020	Combined	Floral emergence	0.534214	0.0146439
1st derivative of normalized NIRS	Clonal values, CHE, 2020	Combined	Flowering intensity	0.490755	0.010264
1st derivative of normalized NIRS	Clonal values, CHE, 2020	Combined	Number of fruits	0.282498	0.0405743
1st derivative of normalized NIRS	Clonal values, CHE, 2020	Combined	Total fruit weight	0.293736	0.0285807
1st derivative of normalized NIRS	Clonal values, CHE, 2020	Combined	Single fruit weight	0.323121	0.0177971
1st derivative of normalized NIRS	Clonal values, CHE, 2020	Combined	Harvest date	0.754839	0.0102519
1st derivative of normalized NIRS	Clonal values, CHE, 2020	Combined	Russet frequency	0.372488	0.0154524
1st derivative of normalized NIRS	Clonal values, CHE, 2020	Combined	Soluble solids content	0.240905	0.019601
1st derivative of normalized NIRS	Clonal values, CHE, 2020	Individual	Titratable acidity	-0.0619596	0.03819
1st derivative of normalized NIRS	Clonal values, CHE, 2020	Individual	Red over color	0.186316	0.0286155
1st derivative of normalized NIRS	Clonal values, CHE, 2020	Individual	Fruit firmness	0.135066	0.0219612
1st derivative of normalized NIRS	Clonal values, CHE, 2020	Individual	Floral emergence	0.246682	0.0197873
1st derivative of normalized NIRS	Clonal values, CHE, 2020	Individual	Flowering intensity	0.45289	0.0113139
1st derivative of normalized NIRS	Clonal values, CHE, 2020	Individual	Number of fruits	0.010307	0.0295917
1st derivative of normalized NIRS	Clonal values, CHE, 2020	Individual	Total fruit weight	0.00055095	0.0257214
1st derivative of normalized NIRS	Clonal values, CHE, 2020	Individual	Single fruit weight	-0.0177638	0.0274425
1st derivative of normalized NIRS	Clonal values, CHE, 2020	Individual	Harvest date	0.248967	0.0272049
1st derivative of normalized NIRS	Clonal values, CHE, 2020	Individual	Russet frequency	0.261076	0.0200151
1st derivative of normalized NIRS	Clonal values, CHE, 2020	Individual	Soluble solids content	-0.00896992	0.0329678
1st derivative of normalized NIRS	Clonal values, CHE, 2021	Combined	Titratable acidity	0.395414	0.0181554
1st derivative of normalized NIRS	Clonal values, CHE, 2021	Combined	Red over color	0.405249	0.00877621
1st derivative of normalized NIRS	Clonal values, CHE, 2021	Combined	Fruit firmness	0.566391	0.0158381
1st derivative of normalized NIRS	Clonal values, CHE, 2021	Combined	Floral emergence	0.429549	0.0186073
1st derivative of normalized NIRS	Clonal values, CHE, 2021	Combined	Flowering intensity	0.311878	0.0131934
1st derivative of normalized NIRS	Clonal values, CHE, 2021	Combined	Number of fruits	0.512656	0.0236308
1st derivative of normalized NIRS	Clonal values, CHE, 2021	Combined	Total fruit weight	0.528407	0.0241968
1st derivative of normalized NIRS	Clonal values, CHE, 2021	Combined	Single fruit weight	0.430973	0.0240004
1st derivative of normalized NIRS	Clonal values, CHE, 2021	Combined	Harvest date	0.768006	0.0056604
1st derivative of normalized NIRS	Clonal values, CHE, 2021	Combined	Russet frequency	0.248728	0.0197362
1st derivative of normalized NIRS	Clonal values, CHE, 2021	Combined	Soluble solids content	0.348746	0.0237736
1st derivative of normalized NIRS	Clonal values, CHE, 2021	Individual	Titratable acidity	-0.0330405	0.0261685
1st derivative of normalized NIRS	Clonal values, CHE, 2021	Individual	Red over color	0.213945	0.0201511
1st derivative of normalized NIRS	Clonal values, CHE, 2021	Individual	Fruit firmness	0.227143	0.0174446
1st derivative of normalized NIRS	Clonal values, CHE, 2021	Individual	Floral emergence	0.1208	0.0260784
1st derivative of normalized NIRS	Clonal values, CHE, 2021	Individual	Flowering intensity	0.285688	0.0147437
1st derivative of normalized NIRS	Clonal values, CHE, 2021	Individual	Number of fruits	0.240498	0.0158092
1st derivative of normalized NIRS	Clonal values, CHE, 2021	Individual	Total fruit weight	0.13288	0.0254515
1st derivative of normalized NIRS	Clonal values, CHE, 2021	Individual	Single fruit weight	0.0945862	0.0245618
1st derivative of normalized NIRS	Clonal values, CHE, 2021	Individual	Harvest date	0.22633	0.0171391
1st derivative of normalized NIRS	Clonal values, CHE, 2021	Individual	Russet frequency	0.0166149	0.0236736
1st derivative of normalized NIRS	Clonal values, CHE, 2021	Individual	Soluble solids content	0.124062	0.0229131
1st derivative of normalized NIRS	Clonal values, CHE, 2022	Combined	Titratable acidity	0.193073	0.0415306
1st derivative of normalized NIRS	Clonal values, CHE, 2022	Combined	Red over color	0.370617	0.0219119
1st derivative of normalized NIRS	Clonal values, CHE, 2022	Combined	Fruit firmness	0.400851	0.0303005
1st derivative of normalized NIRS	Clonal values, CHE, 2022	Combined	Floral emergence	0.47545	0.0108396
1st derivative of normalized NIRS	Clonal values, CHE, 2022	Combined	Flowering intensity	0.488972	0.0105488
1st derivative of normalized NIRS	Clonal values, CHE, 2022	Combined	Number of fruits	0.44518	0.0108987
1st derivative of normalized NIRS	Clonal values, CHE, 2022	Combined	Total fruit weight	0.490212	0.00808281
1st derivative of normalized NIRS	Clonal values, CHE, 2022	Combined	Single fruit weight	0.352863	0.0207734
1st derivative of normalized NIRS	Clonal values, CHE, 2022	Combined	Harvest date	0.690698	0.0107332
1st derivative of normalized NIRS	Clonal values, CHE, 2022	Combined	Russet frequency	0.13317	0.0241133
1st derivative of normalized NIRS	Clonal values, CHE, 2022	Combined	Soluble solids content	0.184846	0.0405349
1st derivative of normalized NIRS	Clonal values, CHE, 2022	Individual	Titratable acidity	-0.221829	0.0555322
1st derivative of normalized NIRS	Clonal values, CHE, 2022	Individual	Red over color	0.169129	0.0299294
1st derivative of normalized NIRS	Clonal values, CHE, 2022	Individual	Fruit firmness	0.182168	0.0325917
1st derivative of normalized NIRS	Clonal values, CHE, 2022	Individual	Floral emergence	0.174302	0.0218526
1st derivative of normalized NIRS	Clonal values, CHE, 2022	Individual	Flowering intensity	0.502872	0.00850959
1st derivative of normalized NIRS	Clonal values, CHE, 2022	Individual	Number of fruits	0.327086	0.0178476
1st derivative of normalized NIRS	Clonal values, CHE, 2022	Individual	Total fruit weight	0.333078	0.0184375
1st derivative of normalized NIRS	Clonal values, CHE, 2022	Individual	Single fruit weight	0.0530671	0.0175681
1st derivative of normalized NIRS	Clonal values, CHE, 2022	Individual	Harvest date	0.215549	0.0245083
1st derivative of normalized NIRS	Clonal values, CHE, 2022	Individual	Russet frequency	0.0822253	0.0205336
1st derivative of normalized NIRS	Clonal values, CHE, 2022	Individual	Soluble solids content	0.101035	0.0361009
1st derivative of raw NIRS	Adjusted tree values, CHE, 2020	Combined	Titratable acidity	0.0436336	0.0590913
1st derivative of raw NIRS	Adjusted tree values, CHE, 2020	Combined	Red over color	0.385913	0.0249516
1st derivative of raw NIRS	Adjusted tree values, CHE, 2020	Combined	Fruit firmness	0.464185	0.0273561
1st derivative of raw NIRS	Adjusted tree values, CHE, 2020	Combined	Floral emergence	0.43364	0.0198758
1st derivative of raw NIRS	Adjusted tree values, CHE, 2020	Combined	Flowering intensity	0.53958	0.0108669
1st derivative of raw NIRS	Adjusted tree values, CHE, 2020	Combined	Number of fruits	0.245345	0.0204491
1st derivative of raw NIRS	Adjusted tree values, CHE, 2020	Combined	Total fruit weight	0.303047	0.0345337
1st derivative of raw NIRS	Adjusted tree values, CHE, 2020	Combined	Single fruit weight	0.149463	0.0336763
1st derivative of raw NIRS	Adjusted tree values, CHE, 2020	Combined	Harvest date	0.668281	0.00987146
1st derivative of raw NIRS	Adjusted tree values, CHE, 2020	Combined	Russet frequency	0.287765	0.0283518
1st derivative of raw NIRS	Adjusted tree values, CHE, 2020	Combined	Soluble solids content	-0.03896	0.0650775
1st derivative of raw NIRS	Adjusted tree values, CHE, 2020	Individual	Titratable acidity	-0.129218	0.0807131
1st derivative of raw NIRS	Adjusted tree values, CHE, 2020	Individual	Red over color	0.212207	0.0329459
1st derivative of raw NIRS	Adjusted tree values, CHE, 2020	Individual	Fruit firmness	-0.0815779	0.0408451
1st derivative of raw NIRS	Adjusted tree values, CHE, 2020	Individual	Floral emergence	0.3014	0.0113371
1st derivative of raw NIRS	Adjusted tree values, CHE, 2020	Individual	Flowering intensity	0.533707	0.00571146
1st derivative of raw NIRS	Adjusted tree values, CHE, 2020	Individual	Number of fruits	0.200046	0.0253404
1st derivative of raw NIRS	Adjusted tree values, CHE, 2020	Individual	Total fruit weight	0.245625	0.0266506
1st derivative of raw NIRS	Adjusted tree values, CHE, 2020	Individual	Single fruit weight	-0.035109	0.0198614
1st derivative of raw NIRS	Adjusted tree values, CHE, 2020	Individual	Harvest date	0.237472	0.0229858
1st derivative of raw NIRS	Adjusted tree values, CHE, 2020	Individual	Russet frequency	0.217683	0.0319633
1st derivative of raw NIRS	Adjusted tree values, CHE, 2020	Individual	Soluble solids content	-0.200044	0.0681888
1st derivative of raw NIRS	Adjusted tree values, CHE, 2021	Combined	Titratable acidity	0.424401	0.0184035
1st derivative of raw NIRS	Adjusted tree values, CHE, 2021	Combined	Red over color	0.381363	0.0140534
1st derivative of raw NIRS	Adjusted tree values, CHE, 2021	Combined	Fruit firmness	0.463891	0.0239933
1st derivative of raw NIRS	Adjusted tree values, CHE, 2021	Combined	Floral emergence	0.398902	0.0124272
1st derivative of raw NIRS	Adjusted tree values, CHE, 2021	Combined	Flowering intensity	0.3094	0.0190812
1st derivative of raw NIRS	Adjusted tree values, CHE, 2021	Combined	Number of fruits	0.585293	0.0153513
1st derivative of raw NIRS	Adjusted tree values, CHE, 2021	Combined	Total fruit weight	0.56659	0.0163694
1st derivative of raw NIRS	Adjusted tree values, CHE, 2021	Combined	Single fruit weight	0.35137	0.0347462
1st derivative of raw NIRS	Adjusted tree values, CHE, 2021	Combined	Harvest date	0.699912	0.00563969
1st derivative of raw NIRS	Adjusted tree values, CHE, 2021	Combined	Russet frequency	0.119026	0.0348153
1st derivative of raw NIRS	Adjusted tree values, CHE, 2021	Combined	Soluble solids content	0.27663	0.0156871
1st derivative of raw NIRS	Adjusted tree values, CHE, 2021	Individual	Titratable acidity	0.11927	0.0312615
1st derivative of raw NIRS	Adjusted tree values, CHE, 2021	Individual	Red over color	0.217439	0.0285525
1st derivative of raw NIRS	Adjusted tree values, CHE, 2021	Individual	Fruit firmness	0.243152	0.0280339
1st derivative of raw NIRS	Adjusted tree values, CHE, 2021	Individual	Floral emergence	0.0874618	0.0327396
1st derivative of raw NIRS	Adjusted tree values, CHE, 2021	Individual	Flowering intensity	0.318467	0.0170604
1st derivative of raw NIRS	Adjusted tree values, CHE, 2021	Individual	Number of fruits	0.372722	0.0115901
1st derivative of raw NIRS	Adjusted tree values, CHE, 2021	Individual	Total fruit weight	0.277903	0.0149894
1st derivative of raw NIRS	Adjusted tree values, CHE, 2021	Individual	Single fruit weight	0.0711528	0.0365993
1st derivative of raw NIRS	Adjusted tree values, CHE, 2021	Individual	Harvest date	0.162669	0.0158888
1st derivative of raw NIRS	Adjusted tree values, CHE, 2021	Individual	Russet frequency	0.0453175	0.0328718
1st derivative of raw NIRS	Adjusted tree values, CHE, 2021	Individual	Soluble solids content	0.183167	0.0321184
1st derivative of raw NIRS	Adjusted tree values, CHE, 2022	Combined	Titratable acidity	0.0626859	0.0827415
1st derivative of raw NIRS	Adjusted tree values, CHE, 2022	Combined	Red over color	0.287689	0.0217422
1st derivative of raw NIRS	Adjusted tree values, CHE, 2022	Combined	Fruit firmness	0.268843	0.042164
1st derivative of raw NIRS	Adjusted tree values, CHE, 2022	Combined	Floral emergence	0.343295	0.0198817
1st derivative of raw NIRS	Adjusted tree values, CHE, 2022	Combined	Flowering intensity	0.607615	0.00967326
1st derivative of raw NIRS	Adjusted tree values, CHE, 2022	Combined	Number of fruits	0.526863	0.0183048
1st derivative of raw NIRS	Adjusted tree values, CHE, 2022	Combined	Total fruit weight	0.503085	0.0124695
1st derivative of raw NIRS	Adjusted tree values, CHE, 2022	Combined	Single fruit weight	0.336759	0.0158882
1st derivative of raw NIRS	Adjusted tree values, CHE, 2022	Combined	Harvest date	0.656903	0.0177657
1st derivative of raw NIRS	Adjusted tree values, CHE, 2022	Combined	Russet frequency	0.15714	0.0385613
1st derivative of raw NIRS	Adjusted tree values, CHE, 2022	Combined	Soluble solids content	0.212271	0.0406363
1st derivative of raw NIRS	Adjusted tree values, CHE, 2022	Individual	Titratable acidity	-0.21936	0.0995554
1st derivative of raw NIRS	Adjusted tree values, CHE, 2022	Individual	Red over color	0.0638743	0.0286106
1st derivative of raw NIRS	Adjusted tree values, CHE, 2022	Individual	Fruit firmness	0.0271459	0.0517044
1st derivative of raw NIRS	Adjusted tree values, CHE, 2022	Individual	Floral emergence	0.122076	0.0256216
1st derivative of raw NIRS	Adjusted tree values, CHE, 2022	Individual	Flowering intensity	0.620689	0.0093514
1st derivative of raw NIRS	Adjusted tree values, CHE, 2022	Individual	Number of fruits	0.509912	0.00809432
1st derivative of raw NIRS	Adjusted tree values, CHE, 2022	Individual	Total fruit weight	0.463938	0.00881768
1st derivative of raw NIRS	Adjusted tree values, CHE, 2022	Individual	Single fruit weight	-0.00484974	0.0269527
1st derivative of raw NIRS	Adjusted tree values, CHE, 2022	Individual	Harvest date	0.285418	0.0185445
1st derivative of raw NIRS	Adjusted tree values, CHE, 2022	Individual	Russet frequency	0.120336	0.0473723
1st derivative of raw NIRS	Adjusted tree values, CHE, 2022	Individual	Soluble solids content	0.169412	0.0421538
1st derivative of raw NIRS	Clonal values, 5 locations, 2018-2022	Combined	Titratable acidity	0.462509	0.0203226
1st derivative of raw NIRS	Clonal values, 5 locations, 2018-2022	Combined	Red over color	0.568975	0.0132879
1st derivative of raw NIRS	Clonal values, 5 locations, 2018-2022	Combined	Fruit firmness	0.598677	0.014156
1st derivative of raw NIRS	Clonal values, 5 locations, 2018-2022	Combined	Floral emergence	0.569166	0.0189819
1st derivative of raw NIRS	Clonal values, 5 locations, 2018-2022	Combined	Flowering intensity	0.414416	0.0205527
1st derivative of raw NIRS	Clonal values, 5 locations, 2018-2022	Combined	Number of fruits	0.572195	0.0131974
1st derivative of raw NIRS	Clonal values, 5 locations, 2018-2022	Combined	Total fruit weight	0.626466	0.013187
1st derivative of raw NIRS	Clonal values, 5 locations, 2018-2022	Combined	Single fruit weight	0.569005	0.019698
1st derivative of raw NIRS	Clonal values, 5 locations, 2018-2022	Combined	Harvest date	0.784101	0.0094196
1st derivative of raw NIRS	Clonal values, 5 locations, 2018-2022	Combined	Russet frequency	0.442536	0.015945
1st derivative of raw NIRS	Clonal values, 5 locations, 2018-2022	Combined	Soluble solids content	0.457811	0.0188912
1st derivative of raw NIRS	Clonal values, 5 locations, 2018-2022	Individual	Titratable acidity	-0.0127288	0.0302358
1st derivative of raw NIRS	Clonal values, 5 locations, 2018-2022	Individual	Red over color	0.176603	0.0264183
1st derivative of raw NIRS	Clonal values, 5 locations, 2018-2022	Individual	Fruit firmness	0.234649	0.0273837
1st derivative of raw NIRS	Clonal values, 5 locations, 2018-2022	Individual	Floral emergence	0.0659204	0.0399051
1st derivative of raw NIRS	Clonal values, 5 locations, 2018-2022	Individual	Flowering intensity	0.205657	0.0185554
1st derivative of raw NIRS	Clonal values, 5 locations, 2018-2022	Individual	Number of fruits	0.143497	0.0319986
1st derivative of raw NIRS	Clonal values, 5 locations, 2018-2022	Individual	Total fruit weight	0.0444076	0.0281089
1st derivative of raw NIRS	Clonal values, 5 locations, 2018-2022	Individual	Single fruit weight	0.0800016	0.0141645
1st derivative of raw NIRS	Clonal values, 5 locations, 2018-2022	Individual	Harvest date	0.228548	0.0121124
1st derivative of raw NIRS	Clonal values, 5 locations, 2018-2022	Individual	Russet frequency	0.0530079	0.0235496
1st derivative of raw NIRS	Clonal values, 5 locations, 2018-2022	Individual	Soluble solids content	0.145275	0.0178204
1st derivative of raw NIRS	Clonal values, CHE, 2018-2022	Combined	Titratable acidity	0.457485	0.00833842
1st derivative of raw NIRS	Clonal values, CHE, 2018-2022	Combined	Red over color	0.531846	0.0192492
1st derivative of raw NIRS	Clonal values, CHE, 2018-2022	Combined	Fruit firmness	0.602516	0.00793767
1st derivative of raw NIRS	Clonal values, CHE, 2018-2022	Combined	Floral emergence	0.501615	0.0160085
1st derivative of raw NIRS	Clonal values, CHE, 2018-2022	Combined	Flowering intensity	0.437346	0.0125483
1st derivative of raw NIRS	Clonal values, CHE, 2018-2022	Combined	Number of fruits	0.515084	0.0171715
1st derivative of raw NIRS	Clonal values, CHE, 2018-2022	Combined	Total fruit weight	0.549155	0.017382
1st derivative of raw NIRS	Clonal values, CHE, 2018-2022	Combined	Single fruit weight	0.445897	0.0238162
1st derivative of raw NIRS	Clonal values, CHE, 2018-2022	Combined	Harvest date	0.785103	0.00892351
1st derivative of raw NIRS	Clonal values, CHE, 2018-2022	Combined	Russet frequency	0.261911	0.0286676
1st derivative of raw NIRS	Clonal values, CHE, 2018-2022	Combined	Soluble solids content	0.424297	0.0146747
1st derivative of raw NIRS	Clonal values, CHE, 2018-2022	Individual	Titratable acidity	-0.00269814	0.0371423
1st derivative of raw NIRS	Clonal values, CHE, 2018-2022	Individual	Red over color	0.227311	0.0173658
1st derivative of raw NIRS	Clonal values, CHE, 2018-2022	Individual	Fruit firmness	0.230704	0.022782
1st derivative of raw NIRS	Clonal values, CHE, 2018-2022	Individual	Floral emergence	0.147274	0.0310099
1st derivative of raw NIRS	Clonal values, CHE, 2018-2022	Individual	Flowering intensity	0.302298	0.0106182
1st derivative of raw NIRS	Clonal values, CHE, 2018-2022	Individual	Number of fruits	0.155933	0.0176352
1st derivative of raw NIRS	Clonal values, CHE, 2018-2022	Individual	Total fruit weight	0.0389868	0.0214693
1st derivative of raw NIRS	Clonal values, CHE, 2018-2022	Individual	Single fruit weight	0.127951	0.0167366
1st derivative of raw NIRS	Clonal values, CHE, 2018-2022	Individual	Harvest date	0.251043	0.012481
1st derivative of raw NIRS	Clonal values, CHE, 2018-2022	Individual	Russet frequency	0.0588329	0.0296706
1st derivative of raw NIRS	Clonal values, CHE, 2018-2022	Individual	Soluble solids content	0.0978391	0.0193857
1st derivative of raw NIRS	Clonal values, CHE, 2020	Combined	Titratable acidity	0.335536	0.0212474
1st derivative of raw NIRS	Clonal values, CHE, 2020	Combined	Red over color	0.425539	0.0185569
1st derivative of raw NIRS	Clonal values, CHE, 2020	Combined	Fruit firmness	0.539479	0.0188342
1st derivative of raw NIRS	Clonal values, CHE, 2020	Combined	Floral emergence	0.537101	0.0143436
1st derivative of raw NIRS	Clonal values, CHE, 2020	Combined	Flowering intensity	0.494927	0.00950086
1st derivative of raw NIRS	Clonal values, CHE, 2020	Combined	Number of fruits	0.280845	0.0385385
1st derivative of raw NIRS	Clonal values, CHE, 2020	Combined	Total fruit weight	0.297323	0.0256306
1st derivative of raw NIRS	Clonal values, CHE, 2020	Combined	Single fruit weight	0.322925	0.0150855
1st derivative of raw NIRS	Clonal values, CHE, 2020	Combined	Harvest date	0.753665	0.0104009
1st derivative of raw NIRS	Clonal values, CHE, 2020	Combined	Russet frequency	0.359803	0.0194707
1st derivative of raw NIRS	Clonal values, CHE, 2020	Combined	Soluble solids content	0.23175	0.0233377
1st derivative of raw NIRS	Clonal values, CHE, 2020	Individual	Titratable acidity	0.00602646	0.0371741
1st derivative of raw NIRS	Clonal values, CHE, 2020	Individual	Red over color	0.169611	0.0301863
1st derivative of raw NIRS	Clonal values, CHE, 2020	Individual	Fruit firmness	0.121215	0.0276935
1st derivative of raw NIRS	Clonal values, CHE, 2020	Individual	Floral emergence	0.246297	0.021295
1st derivative of raw NIRS	Clonal values, CHE, 2020	Individual	Flowering intensity	0.463338	0.00995887
1st derivative of raw NIRS	Clonal values, CHE, 2020	Individual	Number of fruits	0.0207352	0.0317605
1st derivative of raw NIRS	Clonal values, CHE, 2020	Individual	Total fruit weight	0.0268201	0.0218032
1st derivative of raw NIRS	Clonal values, CHE, 2020	Individual	Single fruit weight	7.91179e-05	0.0286756
1st derivative of raw NIRS	Clonal values, CHE, 2020	Individual	Harvest date	0.243116	0.0249384
1st derivative of raw NIRS	Clonal values, CHE, 2020	Individual	Russet frequency	0.253639	0.0252864
1st derivative of raw NIRS	Clonal values, CHE, 2020	Individual	Soluble solids content	0.00701183	0.0291313
1st derivative of raw NIRS	Clonal values, CHE, 2021	Combined	Titratable acidity	0.391858	0.0223264
1st derivative of raw NIRS	Clonal values, CHE, 2021	Combined	Red over color	0.401331	0.00994635
1st derivative of raw NIRS	Clonal values, CHE, 2021	Combined	Fruit firmness	0.563009	0.01498
1st derivative of raw NIRS	Clonal values, CHE, 2021	Combined	Floral emergence	0.423874	0.0218288
1st derivative of raw NIRS	Clonal values, CHE, 2021	Combined	Flowering intensity	0.307326	0.0139173
1st derivative of raw NIRS	Clonal values, CHE, 2021	Combined	Number of fruits	0.516951	0.0214816
1st derivative of raw NIRS	Clonal values, CHE, 2021	Combined	Total fruit weight	0.531567	0.0235071
1st derivative of raw NIRS	Clonal values, CHE, 2021	Combined	Single fruit weight	0.431156	0.0241794
1st derivative of raw NIRS	Clonal values, CHE, 2021	Combined	Harvest date	0.767471	0.00580461
1st derivative of raw NIRS	Clonal values, CHE, 2021	Combined	Russet frequency	0.23258	0.0196846
1st derivative of raw NIRS	Clonal values, CHE, 2021	Combined	Soluble solids content	0.361685	0.0232525
1st derivative of raw NIRS	Clonal values, CHE, 2021	Individual	Titratable acidity	-0.0129022	0.028345
1st derivative of raw NIRS	Clonal values, CHE, 2021	Individual	Red over color	0.185156	0.0192024
1st derivative of raw NIRS	Clonal values, CHE, 2021	Individual	Fruit firmness	0.213513	0.0174143
1st derivative of raw NIRS	Clonal values, CHE, 2021	Individual	Floral emergence	0.114367	0.0298349
1st derivative of raw NIRS	Clonal values, CHE, 2021	Individual	Flowering intensity	0.287924	0.0164108
1st derivative of raw NIRS	Clonal values, CHE, 2021	Individual	Number of fruits	0.267206	0.0147352
1st derivative of raw NIRS	Clonal values, CHE, 2021	Individual	Total fruit weight	0.158144	0.0247714
1st derivative of raw NIRS	Clonal values, CHE, 2021	Individual	Single fruit weight	0.105724	0.02521
1st derivative of raw NIRS	Clonal values, CHE, 2021	Individual	Harvest date	0.230537	0.0192802
1st derivative of raw NIRS	Clonal values, CHE, 2021	Individual	Russet frequency	0.0166528	0.0259345
1st derivative of raw NIRS	Clonal values, CHE, 2021	Individual	Soluble solids content	0.148414	0.0196083
1st derivative of raw NIRS	Clonal values, CHE, 2022	Combined	Titratable acidity	0.177911	0.0373779
1st derivative of raw NIRS	Clonal values, CHE, 2022	Combined	Red over color	0.355164	0.0229626
1st derivative of raw NIRS	Clonal values, CHE, 2022	Combined	Fruit firmness	0.398672	0.0339276
1st derivative of raw NIRS	Clonal values, CHE, 2022	Combined	Floral emergence	0.469656	0.0124554
1st derivative of raw NIRS	Clonal values, CHE, 2022	Combined	Flowering intensity	0.488451	0.0112197
1st derivative of raw NIRS	Clonal values, CHE, 2022	Combined	Number of fruits	0.44941	0.0103392
1st derivative of raw NIRS	Clonal values, CHE, 2022	Combined	Total fruit weight	0.495506	0.00901462
1st derivative of raw NIRS	Clonal values, CHE, 2022	Combined	Single fruit weight	0.348579	0.0211547
1st derivative of raw NIRS	Clonal values, CHE, 2022	Combined	Harvest date	0.686848	0.0108855
1st derivative of raw NIRS	Clonal values, CHE, 2022	Combined	Russet frequency	0.130821	0.0260522
1st derivative of raw NIRS	Clonal values, CHE, 2022	Combined	Soluble solids content	0.180367	0.0397858
1st derivative of raw NIRS	Clonal values, CHE, 2022	Individual	Titratable acidity	-0.243571	0.0511913
1st derivative of raw NIRS	Clonal values, CHE, 2022	Individual	Red over color	0.139706	0.0354438
1st derivative of raw NIRS	Clonal values, CHE, 2022	Individual	Fruit firmness	0.189378	0.0367448
1st derivative of raw NIRS	Clonal values, CHE, 2022	Individual	Floral emergence	0.153275	0.0211225
1st derivative of raw NIRS	Clonal values, CHE, 2022	Individual	Flowering intensity	0.501624	0.00935334
1st derivative of raw NIRS	Clonal values, CHE, 2022	Individual	Number of fruits	0.338774	0.0137578
1st derivative of raw NIRS	Clonal values, CHE, 2022	Individual	Total fruit weight	0.339119	0.0153469
1st derivative of raw NIRS	Clonal values, CHE, 2022	Individual	Single fruit weight	0.0590429	0.014934
1st derivative of raw NIRS	Clonal values, CHE, 2022	Individual	Harvest date	0.213978	0.0248203
1st derivative of raw NIRS	Clonal values, CHE, 2022	Individual	Russet frequency	0.0968662	0.0237131
1st derivative of raw NIRS	Clonal values, CHE, 2022	Individual	Soluble solids content	0.102281	0.0393657
2nd derivative of normalized NIRS	Adjusted tree values, CHE, 2020	Combined	Titratable acidity	0.108405	0.0538532
2nd derivative of normalized NIRS	Adjusted tree values, CHE, 2020	Combined	Red over color	0.365884	0.0226989
2nd derivative of normalized NIRS	Adjusted tree values, CHE, 2020	Combined	Fruit firmness	0.436847	0.033908
2nd derivative of normalized NIRS	Adjusted tree values, CHE, 2020	Combined	Floral emergence	0.428581	0.0170982
2nd derivative of normalized NIRS	Adjusted tree values, CHE, 2020	Combined	Flowering intensity	0.516319	0.0117021
2nd derivative of normalized NIRS	Adjusted tree values, CHE, 2020	Combined	Number of fruits	0.211757	0.0201263
2nd derivative of normalized NIRS	Adjusted tree values, CHE, 2020	Combined	Total fruit weight	0.277276	0.0315511
2nd derivative of normalized NIRS	Adjusted tree values, CHE, 2020	Combined	Single fruit weight	0.138955	0.0365513
2nd derivative of normalized NIRS	Adjusted tree values, CHE, 2020	Combined	Harvest date	0.656811	0.0120755
2nd derivative of normalized NIRS	Adjusted tree values, CHE, 2020	Combined	Russet frequency	0.244611	0.0360452
2nd derivative of normalized NIRS	Adjusted tree values, CHE, 2020	Combined	Soluble solids content	-0.0067731	0.0650369
2nd derivative of normalized NIRS	Adjusted tree values, CHE, 2020	Individual	Titratable acidity	0.00290769	0.071921
2nd derivative of normalized NIRS	Adjusted tree values, CHE, 2020	Individual	Red over color	0.191401	0.0288706
2nd derivative of normalized NIRS	Adjusted tree values, CHE, 2020	Individual	Fruit firmness	-0.00392545	0.0383404
2nd derivative of normalized NIRS	Adjusted tree values, CHE, 2020	Individual	Floral emergence	0.292699	0.017447
2nd derivative of normalized NIRS	Adjusted tree values, CHE, 2020	Individual	Flowering intensity	0.509613	0.00918922
2nd derivative of normalized NIRS	Adjusted tree values, CHE, 2020	Individual	Number of fruits	0.146818	0.0220428
2nd derivative of normalized NIRS	Adjusted tree values, CHE, 2020	Individual	Total fruit weight	0.18229	0.0245087
2nd derivative of normalized NIRS	Adjusted tree values, CHE, 2020	Individual	Single fruit weight	0.00306563	0.0235935
2nd derivative of normalized NIRS	Adjusted tree values, CHE, 2020	Individual	Harvest date	0.224863	0.0290802
2nd derivative of normalized NIRS	Adjusted tree values, CHE, 2020	Individual	Russet frequency	0.181591	0.0378216
2nd derivative of normalized NIRS	Adjusted tree values, CHE, 2020	Individual	Soluble solids content	-0.165432	0.0615129
2nd derivative of normalized NIRS	Adjusted tree values, CHE, 2021	Combined	Titratable acidity	0.418329	0.026079
2nd derivative of normalized NIRS	Adjusted tree values, CHE, 2021	Combined	Red over color	0.375799	0.0152989
2nd derivative of normalized NIRS	Adjusted tree values, CHE, 2021	Combined	Fruit firmness	0.467937	0.0246583
2nd derivative of normalized NIRS	Adjusted tree values, CHE, 2021	Combined	Floral emergence	0.396621	0.0107615
2nd derivative of normalized NIRS	Adjusted tree values, CHE, 2021	Combined	Flowering intensity	0.292772	0.0220261
2nd derivative of normalized NIRS	Adjusted tree values, CHE, 2021	Combined	Number of fruits	0.596524	0.0159255
2nd derivative of normalized NIRS	Adjusted tree values, CHE, 2021	Combined	Total fruit weight	0.560843	0.0169202
2nd derivative of normalized NIRS	Adjusted tree values, CHE, 2021	Combined	Single fruit weight	0.369315	0.0348211
2nd derivative of normalized NIRS	Adjusted tree values, CHE, 2021	Combined	Harvest date	0.691277	0.00472614
2nd derivative of normalized NIRS	Adjusted tree values, CHE, 2021	Combined	Russet frequency	0.13006	0.0313109
2nd derivative of normalized NIRS	Adjusted tree values, CHE, 2021	Combined	Soluble solids content	0.212	0.0194414
2nd derivative of normalized NIRS	Adjusted tree values, CHE, 2021	Individual	Titratable acidity	0.12724	0.0339223
2nd derivative of normalized NIRS	Adjusted tree values, CHE, 2021	Individual	Red over color	0.199523	0.0255073
2nd derivative of normalized NIRS	Adjusted tree values, CHE, 2021	Individual	Fruit firmness	0.227119	0.0321654
2nd derivative of normalized NIRS	Adjusted tree values, CHE, 2021	Individual	Floral emergence	0.0851996	0.0344522
2nd derivative of normalized NIRS	Adjusted tree values, CHE, 2021	Individual	Flowering intensity	0.303332	0.0203849
2nd derivative of normalized NIRS	Adjusted tree values, CHE, 2021	Individual	Number of fruits	0.353413	0.0112411
2nd derivative of normalized NIRS	Adjusted tree values, CHE, 2021	Individual	Total fruit weight	0.244975	0.0205428
2nd derivative of normalized NIRS	Adjusted tree values, CHE, 2021	Individual	Single fruit weight	0.0867299	0.0364724
2nd derivative of normalized NIRS	Adjusted tree values, CHE, 2021	Individual	Harvest date	0.147359	0.0199746
2nd derivative of normalized NIRS	Adjusted tree values, CHE, 2021	Individual	Russet frequency	0.078161	0.0304937
2nd derivative of normalized NIRS	Adjusted tree values, CHE, 2021	Individual	Soluble solids content	0.0900473	0.0327912
2nd derivative of normalized NIRS	Adjusted tree values, CHE, 2022	Combined	Titratable acidity	0.0583701	0.0776164
2nd derivative of normalized NIRS	Adjusted tree values, CHE, 2022	Combined	Red over color	0.292951	0.0214928
2nd derivative of normalized NIRS	Adjusted tree values, CHE, 2022	Combined	Fruit firmness	0.302933	0.0343019
2nd derivative of normalized NIRS	Adjusted tree values, CHE, 2022	Combined	Floral emergence	0.354786	0.0188471
2nd derivative of normalized NIRS	Adjusted tree values, CHE, 2022	Combined	Flowering intensity	0.602627	0.00775745
2nd derivative of normalized NIRS	Adjusted tree values, CHE, 2022	Combined	Number of fruits	0.499704	0.0235243
2nd derivative of normalized NIRS	Adjusted tree values, CHE, 2022	Combined	Total fruit weight	0.468363	0.0149856
2nd derivative of normalized NIRS	Adjusted tree values, CHE, 2022	Combined	Single fruit weight	0.330135	0.0142859
2nd derivative of normalized NIRS	Adjusted tree values, CHE, 2022	Combined	Harvest date	0.654993	0.0180946
2nd derivative of normalized NIRS	Adjusted tree values, CHE, 2022	Combined	Russet frequency	0.197035	0.0377223
2nd derivative of normalized NIRS	Adjusted tree values, CHE, 2022	Combined	Soluble solids content	0.229062	0.0421679
2nd derivative of normalized NIRS	Adjusted tree values, CHE, 2022	Individual	Titratable acidity	-0.164849	0.0962274
2nd derivative of normalized NIRS	Adjusted tree values, CHE, 2022	Individual	Red over color	0.0672201	0.0276602
2nd derivative of normalized NIRS	Adjusted tree values, CHE, 2022	Individual	Fruit firmness	0.087683	0.0453779
2nd derivative of normalized NIRS	Adjusted tree values, CHE, 2022	Individual	Floral emergence	0.13814	0.0268237
2nd derivative of normalized NIRS	Adjusted tree values, CHE, 2022	Individual	Flowering intensity	0.606238	0.00874453
2nd derivative of normalized NIRS	Adjusted tree values, CHE, 2022	Individual	Number of fruits	0.469447	0.0134469
2nd derivative of normalized NIRS	Adjusted tree values, CHE, 2022	Individual	Total fruit weight	0.417106	0.0118419
2nd derivative of normalized NIRS	Adjusted tree values, CHE, 2022	Individual	Single fruit weight	0.0161384	0.0236704
2nd derivative of normalized NIRS	Adjusted tree values, CHE, 2022	Individual	Harvest date	0.24817	0.0276699
2nd derivative of normalized NIRS	Adjusted tree values, CHE, 2022	Individual	Russet frequency	0.189364	0.0370901
2nd derivative of normalized NIRS	Adjusted tree values, CHE, 2022	Individual	Soluble solids content	0.17485	0.0355789
2nd derivative of normalized NIRS	Clonal values, 5 locations, 2018-2022	Combined	Titratable acidity	0.461364	0.0206324
2nd derivative of normalized NIRS	Clonal values, 5 locations, 2018-2022	Combined	Red over color	0.562972	0.0121966
2nd derivative of normalized NIRS	Clonal values, 5 locations, 2018-2022	Combined	Fruit firmness	0.591909	0.0158754
2nd derivative of normalized NIRS	Clonal values, 5 locations, 2018-2022	Combined	Floral emergence	0.560268	0.0176596
2nd derivative of normalized NIRS	Clonal values, 5 locations, 2018-2022	Combined	Flowering intensity	0.390782	0.0268347
2nd derivative of normalized NIRS	Clonal values, 5 locations, 2018-2022	Combined	Number of fruits	0.587141	0.0120054
2nd derivative of normalized NIRS	Clonal values, 5 locations, 2018-2022	Combined	Total fruit weight	0.631171	0.0138985
2nd derivative of normalized NIRS	Clonal values, 5 locations, 2018-2022	Combined	Single fruit weight	0.561088	0.0216016
2nd derivative of normalized NIRS	Clonal values, 5 locations, 2018-2022	Combined	Harvest date	0.778604	0.00902302
2nd derivative of normalized NIRS	Clonal values, 5 locations, 2018-2022	Combined	Russet frequency	0.422991	0.0151799
2nd derivative of normalized NIRS	Clonal values, 5 locations, 2018-2022	Combined	Soluble solids content	0.45762	0.0179174
2nd derivative of normalized NIRS	Clonal values, 5 locations, 2018-2022	Individual	Titratable acidity	0.0145803	0.0286485
2nd derivative of normalized NIRS	Clonal values, 5 locations, 2018-2022	Individual	Red over color	0.159031	0.0234591
2nd derivative of normalized NIRS	Clonal values, 5 locations, 2018-2022	Individual	Fruit firmness	0.226167	0.0259529
2nd derivative of normalized NIRS	Clonal values, 5 locations, 2018-2022	Individual	Floral emergence	0.0685135	0.0328451
2nd derivative of normalized NIRS	Clonal values, 5 locations, 2018-2022	Individual	Flowering intensity	0.198532	0.0228525
2nd derivative of normalized NIRS	Clonal values, 5 locations, 2018-2022	Individual	Number of fruits	0.173478	0.0195399
2nd derivative of normalized NIRS	Clonal values, 5 locations, 2018-2022	Individual	Total fruit weight	0.04961	0.0234101
2nd derivative of normalized NIRS	Clonal values, 5 locations, 2018-2022	Individual	Single fruit weight	0.0778849	0.0156705
2nd derivative of normalized NIRS	Clonal values, 5 locations, 2018-2022	Individual	Harvest date	0.201615	0.0169809
2nd derivative of normalized NIRS	Clonal values, 5 locations, 2018-2022	Individual	Russet frequency	0.0510905	0.03178
2nd derivative of normalized NIRS	Clonal values, 5 locations, 2018-2022	Individual	Soluble solids content	0.14389	0.0182537
2nd derivative of normalized NIRS	Clonal values, CHE, 2018-2022	Combined	Titratable acidity	0.454524	0.00823711
2nd derivative of normalized NIRS	Clonal values, CHE, 2018-2022	Combined	Red over color	0.516798	0.0200572
2nd derivative of normalized NIRS	Clonal values, CHE, 2018-2022	Combined	Fruit firmness	0.60011	0.0106588
2nd derivative of normalized NIRS	Clonal values, CHE, 2018-2022	Combined	Floral emergence	0.495432	0.0151525
2nd derivative of normalized NIRS	Clonal values, CHE, 2018-2022	Combined	Flowering intensity	0.432404	0.0127748
2nd derivative of normalized NIRS	Clonal values, CHE, 2018-2022	Combined	Number of fruits	0.536392	0.0164034
2nd derivative of normalized NIRS	Clonal values, CHE, 2018-2022	Combined	Total fruit weight	0.568488	0.0175396
2nd derivative of normalized NIRS	Clonal values, CHE, 2018-2022	Combined	Single fruit weight	0.440025	0.0264397
2nd derivative of normalized NIRS	Clonal values, CHE, 2018-2022	Combined	Harvest date	0.782913	0.00812012
2nd derivative of normalized NIRS	Clonal values, CHE, 2018-2022	Combined	Russet frequency	0.248887	0.024341
2nd derivative of normalized NIRS	Clonal values, CHE, 2018-2022	Combined	Soluble solids content	0.414475	0.0197724
2nd derivative of normalized NIRS	Clonal values, CHE, 2018-2022	Individual	Titratable acidity	0.0253648	0.0284163
2nd derivative of normalized NIRS	Clonal values, CHE, 2018-2022	Individual	Red over color	0.178488	0.0180351
2nd derivative of normalized NIRS	Clonal values, CHE, 2018-2022	Individual	Fruit firmness	0.230289	0.0137412
2nd derivative of normalized NIRS	Clonal values, CHE, 2018-2022	Individual	Floral emergence	0.151924	0.0242851
2nd derivative of normalized NIRS	Clonal values, CHE, 2018-2022	Individual	Flowering intensity	0.291389	0.0120692
2nd derivative of normalized NIRS	Clonal values, CHE, 2018-2022	Individual	Number of fruits	0.195297	0.0114034
2nd derivative of normalized NIRS	Clonal values, CHE, 2018-2022	Individual	Total fruit weight	0.0773364	0.0234601
2nd derivative of normalized NIRS	Clonal values, CHE, 2018-2022	Individual	Single fruit weight	0.13773	0.0194731
2nd derivative of normalized NIRS	Clonal values, CHE, 2018-2022	Individual	Harvest date	0.236002	0.0165429
2nd derivative of normalized NIRS	Clonal values, CHE, 2018-2022	Individual	Russet frequency	0.0796956	0.0249491
2nd derivative of normalized NIRS	Clonal values, CHE, 2018-2022	Individual	Soluble solids content	0.0761918	0.0219508
2nd derivative of normalized NIRS	Clonal values, CHE, 2020	Combined	Titratable acidity	0.331953	0.0195792
2nd derivative of normalized NIRS	Clonal values, CHE, 2020	Combined	Red over color	0.407175	0.0190455
2nd derivative of normalized NIRS	Clonal values, CHE, 2020	Combined	Fruit firmness	0.542024	0.0197118
2nd derivative of normalized NIRS	Clonal values, CHE, 2020	Combined	Floral emergence	0.527531	0.0122368
2nd derivative of normalized NIRS	Clonal values, CHE, 2020	Combined	Flowering intensity	0.489076	0.00811565
2nd derivative of normalized NIRS	Clonal values, CHE, 2020	Combined	Number of fruits	0.258388	0.0343009
2nd derivative of normalized NIRS	Clonal values, CHE, 2020	Combined	Total fruit weight	0.2914	0.0228692
2nd derivative of normalized NIRS	Clonal values, CHE, 2020	Combined	Single fruit weight	0.316754	0.0174944
2nd derivative of normalized NIRS	Clonal values, CHE, 2020	Combined	Harvest date	0.74548	0.0101779
2nd derivative of normalized NIRS	Clonal values, CHE, 2020	Combined	Russet frequency	0.359232	0.018906
2nd derivative of normalized NIRS	Clonal values, CHE, 2020	Combined	Soluble solids content	0.257423	0.0268076
2nd derivative of normalized NIRS	Clonal values, CHE, 2020	Individual	Titratable acidity	0.0285763	0.031097
2nd derivative of normalized NIRS	Clonal values, CHE, 2020	Individual	Red over color	0.15343	0.0337567
2nd derivative of normalized NIRS	Clonal values, CHE, 2020	Individual	Fruit firmness	0.183331	0.0307184
2nd derivative of normalized NIRS	Clonal values, CHE, 2020	Individual	Floral emergence	0.225659	0.0175992
2nd derivative of normalized NIRS	Clonal values, CHE, 2020	Individual	Flowering intensity	0.45555	0.0104073
2nd derivative of normalized NIRS	Clonal values, CHE, 2020	Individual	Number of fruits	-0.0247138	0.031489
2nd derivative of normalized NIRS	Clonal values, CHE, 2020	Individual	Total fruit weight	-0.000406176	0.0206989
2nd derivative of normalized NIRS	Clonal values, CHE, 2020	Individual	Single fruit weight	0.0383302	0.0254479
2nd derivative of normalized NIRS	Clonal values, CHE, 2020	Individual	Harvest date	0.230845	0.022492
2nd derivative of normalized NIRS	Clonal values, CHE, 2020	Individual	Russet frequency	0.248862	0.0203969
2nd derivative of normalized NIRS	Clonal values, CHE, 2020	Individual	Soluble solids content	0.0454784	0.0326635
2nd derivative of normalized NIRS	Clonal values, CHE, 2021	Combined	Titratable acidity	0.378759	0.0206136
2nd derivative of normalized NIRS	Clonal values, CHE, 2021	Combined	Red over color	0.38637	0.0131296
2nd derivative of normalized NIRS	Clonal values, CHE, 2021	Combined	Fruit firmness	0.55473	0.0171571
2nd derivative of normalized NIRS	Clonal values, CHE, 2021	Combined	Floral emergence	0.41244	0.0214545
2nd derivative of normalized NIRS	Clonal values, CHE, 2021	Combined	Flowering intensity	0.292154	0.0162719
2nd derivative of normalized NIRS	Clonal values, CHE, 2021	Combined	Number of fruits	0.521827	0.020359
2nd derivative of normalized NIRS	Clonal values, CHE, 2021	Combined	Total fruit weight	0.532671	0.0240119
2nd derivative of normalized NIRS	Clonal values, CHE, 2021	Combined	Single fruit weight	0.433204	0.0239104
2nd derivative of normalized NIRS	Clonal values, CHE, 2021	Combined	Harvest date	0.764984	0.00620974
2nd derivative of normalized NIRS	Clonal values, CHE, 2021	Combined	Russet frequency	0.213549	0.0219998
2nd derivative of normalized NIRS	Clonal values, CHE, 2021	Combined	Soluble solids content	0.340935	0.0231412
2nd derivative of normalized NIRS	Clonal values, CHE, 2021	Individual	Titratable acidity	-0.0291472	0.0261969
2nd derivative of normalized NIRS	Clonal values, CHE, 2021	Individual	Red over color	0.142241	0.0304022
2nd derivative of normalized NIRS	Clonal values, CHE, 2021	Individual	Fruit firmness	0.194864	0.0210796
2nd derivative of normalized NIRS	Clonal values, CHE, 2021	Individual	Floral emergence	0.0879408	0.0354795
2nd derivative of normalized NIRS	Clonal values, CHE, 2021	Individual	Flowering intensity	0.259759	0.0164364
2nd derivative of normalized NIRS	Clonal values, CHE, 2021	Individual	Number of fruits	0.235913	0.0178731
2nd derivative of normalized NIRS	Clonal values, CHE, 2021	Individual	Total fruit weight	0.114685	0.0287654
2nd derivative of normalized NIRS	Clonal values, CHE, 2021	Individual	Single fruit weight	0.0946477	0.0278737
2nd derivative of normalized NIRS	Clonal values, CHE, 2021	Individual	Harvest date	0.209555	0.0205123
2nd derivative of normalized NIRS	Clonal values, CHE, 2021	Individual	Russet frequency	0.000223555	0.0312133
2nd derivative of normalized NIRS	Clonal values, CHE, 2021	Individual	Soluble solids content	0.102903	0.0226529
2nd derivative of normalized NIRS	Clonal values, CHE, 2022	Combined	Titratable acidity	0.188217	0.040973
2nd derivative of normalized NIRS	Clonal values, CHE, 2022	Combined	Red over color	0.353464	0.0237647
2nd derivative of normalized NIRS	Clonal values, CHE, 2022	Combined	Fruit firmness	0.420494	0.0387511
2nd derivative of normalized NIRS	Clonal values, CHE, 2022	Combined	Floral emergence	0.472171	0.0108621
2nd derivative of normalized NIRS	Clonal values, CHE, 2022	Combined	Flowering intensity	0.478968	0.0131049
2nd derivative of normalized NIRS	Clonal values, CHE, 2022	Combined	Number of fruits	0.456856	0.012244
2nd derivative of normalized NIRS	Clonal values, CHE, 2022	Combined	Total fruit weight	0.502568	0.00686988
2nd derivative of normalized NIRS	Clonal values, CHE, 2022	Combined	Single fruit weight	0.341008	0.0207625
2nd derivative of normalized NIRS	Clonal values, CHE, 2022	Combined	Harvest date	0.684002	0.0107858
2nd derivative of normalized NIRS	Clonal values, CHE, 2022	Combined	Russet frequency	0.134591	0.021697
2nd derivative of normalized NIRS	Clonal values, CHE, 2022	Combined	Soluble solids content	0.170661	0.0406715
2nd derivative of normalized NIRS	Clonal values, CHE, 2022	Individual	Titratable acidity	-0.0800848	0.0551818
2nd derivative of normalized NIRS	Clonal values, CHE, 2022	Individual	Red over color	0.150367	0.0290261
2nd derivative of normalized NIRS	Clonal values, CHE, 2022	Individual	Fruit firmness	0.221994	0.039864
2nd derivative of normalized NIRS	Clonal values, CHE, 2022	Individual	Floral emergence	0.165693	0.0227612
2nd derivative of normalized NIRS	Clonal values, CHE, 2022	Individual	Flowering intensity	0.486682	0.0122247
2nd derivative of normalized NIRS	Clonal values, CHE, 2022	Individual	Number of fruits	0.340879	0.0178566
2nd derivative of normalized NIRS	Clonal values, CHE, 2022	Individual	Total fruit weight	0.350646	0.0192104
2nd derivative of normalized NIRS	Clonal values, CHE, 2022	Individual	Single fruit weight	0.0484094	0.0186954
2nd derivative of normalized NIRS	Clonal values, CHE, 2022	Individual	Harvest date	0.183779	0.029368
2nd derivative of normalized NIRS	Clonal values, CHE, 2022	Individual	Russet frequency	0.125979	0.0177331
2nd derivative of normalized NIRS	Clonal values, CHE, 2022	Individual	Soluble solids content	0.0556325	0.0389822
2nd derivative of raw NIRS	Adjusted tree values, CHE, 2020	Combined	Titratable acidity	0.121885	0.0523472
2nd derivative of raw NIRS	Adjusted tree values, CHE, 2020	Combined	Red over color	0.347427	0.0240223
2nd derivative of raw NIRS	Adjusted tree values, CHE, 2020	Combined	Fruit firmness	0.420893	0.0321107
2nd derivative of raw NIRS	Adjusted tree values, CHE, 2020	Combined	Floral emergence	0.427949	0.0179413
2nd derivative of raw NIRS	Adjusted tree values, CHE, 2020	Combined	Flowering intensity	0.522063	0.0107904
2nd derivative of raw NIRS	Adjusted tree values, CHE, 2020	Combined	Number of fruits	0.218375	0.0209372
2nd derivative of raw NIRS	Adjusted tree values, CHE, 2020	Combined	Total fruit weight	0.282096	0.0332618
2nd derivative of raw NIRS	Adjusted tree values, CHE, 2020	Combined	Single fruit weight	0.158353	0.0328304
2nd derivative of raw NIRS	Adjusted tree values, CHE, 2020	Combined	Harvest date	0.656349	0.0111775
2nd derivative of raw NIRS	Adjusted tree values, CHE, 2020	Combined	Russet frequency	0.288638	0.0326586
2nd derivative of raw NIRS	Adjusted tree values, CHE, 2020	Combined	Soluble solids content	0.000327179	0.0716181
2nd derivative of raw NIRS	Adjusted tree values, CHE, 2020	Individual	Titratable acidity	-0.0067813	0.0766788
2nd derivative of raw NIRS	Adjusted tree values, CHE, 2020	Individual	Red over color	0.163907	0.0310537
2nd derivative of raw NIRS	Adjusted tree values, CHE, 2020	Individual	Fruit firmness	-0.0605603	0.0314835
2nd derivative of raw NIRS	Adjusted tree values, CHE, 2020	Individual	Floral emergence	0.290367	0.0148629
2nd derivative of raw NIRS	Adjusted tree values, CHE, 2020	Individual	Flowering intensity	0.512842	0.0083116
2nd derivative of raw NIRS	Adjusted tree values, CHE, 2020	Individual	Number of fruits	0.154324	0.0223953
2nd derivative of raw NIRS	Adjusted tree values, CHE, 2020	Individual	Total fruit weight	0.197802	0.0250638
2nd derivative of raw NIRS	Adjusted tree values, CHE, 2020	Individual	Single fruit weight	0.0281735	0.0206378
2nd derivative of raw NIRS	Adjusted tree values, CHE, 2020	Individual	Harvest date	0.224084	0.0299163
2nd derivative of raw NIRS	Adjusted tree values, CHE, 2020	Individual	Russet frequency	0.241559	0.0392524
2nd derivative of raw NIRS	Adjusted tree values, CHE, 2020	Individual	Soluble solids content	-0.139276	0.0694006
2nd derivative of raw NIRS	Adjusted tree values, CHE, 2021	Combined	Titratable acidity	0.431708	0.0242812
2nd derivative of raw NIRS	Adjusted tree values, CHE, 2021	Combined	Red over color	0.373645	0.0142142
2nd derivative of raw NIRS	Adjusted tree values, CHE, 2021	Combined	Fruit firmness	0.467261	0.0239452
2nd derivative of raw NIRS	Adjusted tree values, CHE, 2021	Combined	Floral emergence	0.387393	0.0121746
2nd derivative of raw NIRS	Adjusted tree values, CHE, 2021	Combined	Flowering intensity	0.311032	0.0205488
2nd derivative of raw NIRS	Adjusted tree values, CHE, 2021	Combined	Number of fruits	0.59116	0.0154148
2nd derivative of raw NIRS	Adjusted tree values, CHE, 2021	Combined	Total fruit weight	0.561748	0.0160883
2nd derivative of raw NIRS	Adjusted tree values, CHE, 2021	Combined	Single fruit weight	0.370473	0.0348703
2nd derivative of raw NIRS	Adjusted tree values, CHE, 2021	Combined	Harvest date	0.685668	0.00525634
2nd derivative of raw NIRS	Adjusted tree values, CHE, 2021	Combined	Russet frequency	0.110746	0.0294787
2nd derivative of raw NIRS	Adjusted tree values, CHE, 2021	Combined	Soluble solids content	0.220897	0.0171085
2nd derivative of raw NIRS	Adjusted tree values, CHE, 2021	Individual	Titratable acidity	0.174456	0.0341823
2nd derivative of raw NIRS	Adjusted tree values, CHE, 2021	Individual	Red over color	0.188043	0.0292123
2nd derivative of raw NIRS	Adjusted tree values, CHE, 2021	Individual	Fruit firmness	0.234006	0.0317952
2nd derivative of raw NIRS	Adjusted tree values, CHE, 2021	Individual	Floral emergence	0.0606527	0.0336702
2nd derivative of raw NIRS	Adjusted tree values, CHE, 2021	Individual	Flowering intensity	0.319038	0.0191594
2nd derivative of raw NIRS	Adjusted tree values, CHE, 2021	Individual	Number of fruits	0.360481	0.011786
2nd derivative of raw NIRS	Adjusted tree values, CHE, 2021	Individual	Total fruit weight	0.25259	0.0207166
2nd derivative of raw NIRS	Adjusted tree values, CHE, 2021	Individual	Single fruit weight	0.0880296	0.0361058
2nd derivative of raw NIRS	Adjusted tree values, CHE, 2021	Individual	Harvest date	0.127581	0.0224532
2nd derivative of raw NIRS	Adjusted tree values, CHE, 2021	Individual	Russet frequency	0.0498719	0.0299118
2nd derivative of raw NIRS	Adjusted tree values, CHE, 2021	Individual	Soluble solids content	0.121005	0.0314838
2nd derivative of raw NIRS	Adjusted tree values, CHE, 2022	Combined	Titratable acidity	0.0147567	0.0959026
2nd derivative of raw NIRS	Adjusted tree values, CHE, 2022	Combined	Red over color	0.281098	0.0237215
2nd derivative of raw NIRS	Adjusted tree values, CHE, 2022	Combined	Fruit firmness	0.294454	0.0379967
2nd derivative of raw NIRS	Adjusted tree values, CHE, 2022	Combined	Floral emergence	0.342585	0.0194762
2nd derivative of raw NIRS	Adjusted tree values, CHE, 2022	Combined	Flowering intensity	0.604761	0.00867403
2nd derivative of raw NIRS	Adjusted tree values, CHE, 2022	Combined	Number of fruits	0.498066	0.0241581
2nd derivative of raw NIRS	Adjusted tree values, CHE, 2022	Combined	Total fruit weight	0.471602	0.0144102
2nd derivative of raw NIRS	Adjusted tree values, CHE, 2022	Combined	Single fruit weight	0.325768	0.018174
2nd derivative of raw NIRS	Adjusted tree values, CHE, 2022	Combined	Harvest date	0.652442	0.0180441
2nd derivative of raw NIRS	Adjusted tree values, CHE, 2022	Combined	Russet frequency	0.196119	0.0383599
2nd derivative of raw NIRS	Adjusted tree values, CHE, 2022	Combined	Soluble solids content	0.184496	0.0470382
2nd derivative of raw NIRS	Adjusted tree values, CHE, 2022	Individual	Titratable acidity	-0.226193	0.108376
2nd derivative of raw NIRS	Adjusted tree values, CHE, 2022	Individual	Red over color	0.0537458	0.0340809
2nd derivative of raw NIRS	Adjusted tree values, CHE, 2022	Individual	Fruit firmness	0.0627754	0.0465624
2nd derivative of raw NIRS	Adjusted tree values, CHE, 2022	Individual	Floral emergence	0.104325	0.0294377
2nd derivative of raw NIRS	Adjusted tree values, CHE, 2022	Individual	Flowering intensity	0.610212	0.00915072
2nd derivative of raw NIRS	Adjusted tree values, CHE, 2022	Individual	Number of fruits	0.464724	0.0160475
2nd derivative of raw NIRS	Adjusted tree values, CHE, 2022	Individual	Total fruit weight	0.418219	0.0126843
2nd derivative of raw NIRS	Adjusted tree values, CHE, 2022	Individual	Single fruit weight	-0.000737753	0.0310962
2nd derivative of raw NIRS	Adjusted tree values, CHE, 2022	Individual	Harvest date	0.249262	0.0283121
2nd derivative of raw NIRS	Adjusted tree values, CHE, 2022	Individual	Russet frequency	0.177195	0.0402699
2nd derivative of raw NIRS	Adjusted tree values, CHE, 2022	Individual	Soluble solids content	0.0962466	0.0425593
2nd derivative of raw NIRS	Clonal values, 5 locations, 2018-2022	Combined	Titratable acidity	0.463155	0.0188162
2nd derivative of raw NIRS	Clonal values, 5 locations, 2018-2022	Combined	Red over color	0.563876	0.010955
2nd derivative of raw NIRS	Clonal values, 5 locations, 2018-2022	Combined	Fruit firmness	0.590388	0.0163128
2nd derivative of raw NIRS	Clonal values, 5 locations, 2018-2022	Combined	Floral emergence	0.553278	0.0176106
2nd derivative of raw NIRS	Clonal values, 5 locations, 2018-2022	Combined	Flowering intensity	0.392501	0.0243222
2nd derivative of raw NIRS	Clonal values, 5 locations, 2018-2022	Combined	Number of fruits	0.583893	0.0109769
2nd derivative of raw NIRS	Clonal values, 5 locations, 2018-2022	Combined	Total fruit weight	0.633911	0.0132476
2nd derivative of raw NIRS	Clonal values, 5 locations, 2018-2022	Combined	Single fruit weight	0.561251	0.0206994
2nd derivative of raw NIRS	Clonal values, 5 locations, 2018-2022	Combined	Harvest date	0.776341	0.00891377
2nd derivative of raw NIRS	Clonal values, 5 locations, 2018-2022	Combined	Russet frequency	0.423751	0.0149127
2nd derivative of raw NIRS	Clonal values, 5 locations, 2018-2022	Combined	Soluble solids content	0.467001	0.0167203
2nd derivative of raw NIRS	Clonal values, 5 locations, 2018-2022	Individual	Titratable acidity	0.0479318	0.0273454
2nd derivative of raw NIRS	Clonal values, 5 locations, 2018-2022	Individual	Red over color	0.152738	0.0254343
2nd derivative of raw NIRS	Clonal values, 5 locations, 2018-2022	Individual	Fruit firmness	0.206526	0.0286555
2nd derivative of raw NIRS	Clonal values, 5 locations, 2018-2022	Individual	Floral emergence	0.0378101	0.0348197
2nd derivative of raw NIRS	Clonal values, 5 locations, 2018-2022	Individual	Flowering intensity	0.206835	0.0182143
2nd derivative of raw NIRS	Clonal values, 5 locations, 2018-2022	Individual	Number of fruits	0.163088	0.0211092
2nd derivative of raw NIRS	Clonal values, 5 locations, 2018-2022	Individual	Total fruit weight	0.0595585	0.0248812
2nd derivative of raw NIRS	Clonal values, 5 locations, 2018-2022	Individual	Single fruit weight	0.071966	0.0138272
2nd derivative of raw NIRS	Clonal values, 5 locations, 2018-2022	Individual	Harvest date	0.194065	0.0154768
2nd derivative of raw NIRS	Clonal values, 5 locations, 2018-2022	Individual	Russet frequency	0.0583465	0.0307108
2nd derivative of raw NIRS	Clonal values, 5 locations, 2018-2022	Individual	Soluble solids content	0.17753	0.0186181
2nd derivative of raw NIRS	Clonal values, CHE, 2018-2022	Combined	Titratable acidity	0.459113	0.00843733
2nd derivative of raw NIRS	Clonal values, CHE, 2018-2022	Combined	Red over color	0.521601	0.0181375
2nd derivative of raw NIRS	Clonal values, CHE, 2018-2022	Combined	Fruit firmness	0.597375	0.0103313
2nd derivative of raw NIRS	Clonal values, CHE, 2018-2022	Combined	Floral emergence	0.489257	0.0138297
2nd derivative of raw NIRS	Clonal values, CHE, 2018-2022	Combined	Flowering intensity	0.435932	0.0118735
2nd derivative of raw NIRS	Clonal values, CHE, 2018-2022	Combined	Number of fruits	0.536087	0.0164206
2nd derivative of raw NIRS	Clonal values, CHE, 2018-2022	Combined	Total fruit weight	0.56908	0.0158872
2nd derivative of raw NIRS	Clonal values, CHE, 2018-2022	Combined	Single fruit weight	0.442645	0.0231993
2nd derivative of raw NIRS	Clonal values, CHE, 2018-2022	Combined	Harvest date	0.780521	0.00835447
2nd derivative of raw NIRS	Clonal values, CHE, 2018-2022	Combined	Russet frequency	0.234655	0.0249584
2nd derivative of raw NIRS	Clonal values, CHE, 2018-2022	Combined	Soluble solids content	0.423457	0.0202306
2nd derivative of raw NIRS	Clonal values, CHE, 2018-2022	Individual	Titratable acidity	0.0665125	0.0256061
2nd derivative of raw NIRS	Clonal values, CHE, 2018-2022	Individual	Red over color	0.183465	0.0184782
2nd derivative of raw NIRS	Clonal values, CHE, 2018-2022	Individual	Fruit firmness	0.212383	0.016121
2nd derivative of raw NIRS	Clonal values, CHE, 2018-2022	Individual	Floral emergence	0.126369	0.0254512
2nd derivative of raw NIRS	Clonal values, CHE, 2018-2022	Individual	Flowering intensity	0.297364	0.00991396
2nd derivative of raw NIRS	Clonal values, CHE, 2018-2022	Individual	Number of fruits	0.193804	0.013088
2nd derivative of raw NIRS	Clonal values, CHE, 2018-2022	Individual	Total fruit weight	0.092032	0.0199338
2nd derivative of raw NIRS	Clonal values, CHE, 2018-2022	Individual	Single fruit weight	0.141013	0.0141705
2nd derivative of raw NIRS	Clonal values, CHE, 2018-2022	Individual	Harvest date	0.222407	0.014443
2nd derivative of raw NIRS	Clonal values, CHE, 2018-2022	Individual	Russet frequency	0.0574598	0.0231209
2nd derivative of raw NIRS	Clonal values, CHE, 2018-2022	Individual	Soluble solids content	0.114481	0.0218848
2nd derivative of raw NIRS	Clonal values, CHE, 2020	Combined	Titratable acidity	0.371938	0.0172611
2nd derivative of raw NIRS	Clonal values, CHE, 2020	Combined	Red over color	0.403164	0.0185804
2nd derivative of raw NIRS	Clonal values, CHE, 2020	Combined	Fruit firmness	0.520086	0.0209151
2nd derivative of raw NIRS	Clonal values, CHE, 2020	Combined	Floral emergence	0.535324	0.0111878
2nd derivative of raw NIRS	Clonal values, CHE, 2020	Combined	Flowering intensity	0.505162	0.00694964
2nd derivative of raw NIRS	Clonal values, CHE, 2020	Combined	Number of fruits	0.262241	0.0323553
2nd derivative of raw NIRS	Clonal values, CHE, 2020	Combined	Total fruit weight	0.297247	0.021988
2nd derivative of raw NIRS	Clonal values, CHE, 2020	Combined	Single fruit weight	0.320926	0.0160721
2nd derivative of raw NIRS	Clonal values, CHE, 2020	Combined	Harvest date	0.745226	0.0103634
2nd derivative of raw NIRS	Clonal values, CHE, 2020	Combined	Russet frequency	0.365996	0.0191497
2nd derivative of raw NIRS	Clonal values, CHE, 2020	Combined	Soluble solids content	0.252053	0.0290687
2nd derivative of raw NIRS	Clonal values, CHE, 2020	Individual	Titratable acidity	0.0930783	0.0249894
2nd derivative of raw NIRS	Clonal values, CHE, 2020	Individual	Red over color	0.146186	0.0359433
2nd derivative of raw NIRS	Clonal values, CHE, 2020	Individual	Fruit firmness	0.144564	0.0347898
2nd derivative of raw NIRS	Clonal values, CHE, 2020	Individual	Floral emergence	0.238351	0.017432
2nd derivative of raw NIRS	Clonal values, CHE, 2020	Individual	Flowering intensity	0.472817	0.00931053
2nd derivative of raw NIRS	Clonal values, CHE, 2020	Individual	Number of fruits	-0.0173987	0.0304502
2nd derivative of raw NIRS	Clonal values, CHE, 2020	Individual	Total fruit weight	0.015602	0.0195619
2nd derivative of raw NIRS	Clonal values, CHE, 2020	Individual	Single fruit weight	0.0446809	0.0294943
2nd derivative of raw NIRS	Clonal values, CHE, 2020	Individual	Harvest date	0.220985	0.0208662
2nd derivative of raw NIRS	Clonal values, CHE, 2020	Individual	Russet frequency	0.265861	0.018758
2nd derivative of raw NIRS	Clonal values, CHE, 2020	Individual	Soluble solids content	0.0532863	0.0349017
2nd derivative of raw NIRS	Clonal values, CHE, 2021	Combined	Titratable acidity	0.378011	0.0220601
2nd derivative of raw NIRS	Clonal values, CHE, 2021	Combined	Red over color	0.390136	0.0118773
2nd derivative of raw NIRS	Clonal values, CHE, 2021	Combined	Fruit firmness	0.554578	0.016849
2nd derivative of raw NIRS	Clonal values, CHE, 2021	Combined	Floral emergence	0.406522	0.0232069
2nd derivative of raw NIRS	Clonal values, CHE, 2021	Combined	Flowering intensity	0.315754	0.0127458
2nd derivative of raw NIRS	Clonal values, CHE, 2021	Combined	Number of fruits	0.514979	0.0210606
2nd derivative of raw NIRS	Clonal values, CHE, 2021	Combined	Total fruit weight	0.526827	0.0250669
2nd derivative of raw NIRS	Clonal values, CHE, 2021	Combined	Single fruit weight	0.435295	0.0224881
2nd derivative of raw NIRS	Clonal values, CHE, 2021	Combined	Harvest date	0.7626	0.00639856
2nd derivative of raw NIRS	Clonal values, CHE, 2021	Combined	Russet frequency	0.212916	0.0211106
2nd derivative of raw NIRS	Clonal values, CHE, 2021	Combined	Soluble solids content	0.347825	0.0213284
2nd derivative of raw NIRS	Clonal values, CHE, 2021	Individual	Titratable acidity	-0.00096112	0.026185
2nd derivative of raw NIRS	Clonal values, CHE, 2021	Individual	Red over color	0.139025	0.0268338
2nd derivative of raw NIRS	Clonal values, CHE, 2021	Individual	Fruit firmness	0.191492	0.0194624
2nd derivative of raw NIRS	Clonal values, CHE, 2021	Individual	Floral emergence	0.0690052	0.0358469
2nd derivative of raw NIRS	Clonal values, CHE, 2021	Individual	Flowering intensity	0.283453	0.0136446
2nd derivative of raw NIRS	Clonal values, CHE, 2021	Individual	Number of fruits	0.232902	0.0178618
2nd derivative of raw NIRS	Clonal values, CHE, 2021	Individual	Total fruit weight	0.118795	0.0271254
2nd derivative of raw NIRS	Clonal values, CHE, 2021	Individual	Single fruit weight	0.094706	0.0254333
2nd derivative of raw NIRS	Clonal values, CHE, 2021	Individual	Harvest date	0.201623	0.0224633
2nd derivative of raw NIRS	Clonal values, CHE, 2021	Individual	Russet frequency	0.0167027	0.0285012
2nd derivative of raw NIRS	Clonal values, CHE, 2021	Individual	Soluble solids content	0.140595	0.0182036
2nd derivative of raw NIRS	Clonal values, CHE, 2022	Combined	Titratable acidity	0.191218	0.0394084
2nd derivative of raw NIRS	Clonal values, CHE, 2022	Combined	Red over color	0.351318	0.0239765
2nd derivative of raw NIRS	Clonal values, CHE, 2022	Combined	Fruit firmness	0.410455	0.040763
2nd derivative of raw NIRS	Clonal values, CHE, 2022	Combined	Floral emergence	0.468702	0.0118372
2nd derivative of raw NIRS	Clonal values, CHE, 2022	Combined	Flowering intensity	0.488085	0.0122847
2nd derivative of raw NIRS	Clonal values, CHE, 2022	Combined	Number of fruits	0.460899	0.0117077
2nd derivative of raw NIRS	Clonal values, CHE, 2022	Combined	Total fruit weight	0.508816	0.00821511
2nd derivative of raw NIRS	Clonal values, CHE, 2022	Combined	Single fruit weight	0.335432	0.0214742
2nd derivative of raw NIRS	Clonal values, CHE, 2022	Combined	Harvest date	0.679164	0.0112772
2nd derivative of raw NIRS	Clonal values, CHE, 2022	Combined	Russet frequency	0.132361	0.0256141
2nd derivative of raw NIRS	Clonal values, CHE, 2022	Combined	Soluble solids content	0.149766	0.0401769
2nd derivative of raw NIRS	Clonal values, CHE, 2022	Individual	Titratable acidity	-0.0908881	0.0598823
2nd derivative of raw NIRS	Clonal values, CHE, 2022	Individual	Red over color	0.142037	0.0328166
2nd derivative of raw NIRS	Clonal values, CHE, 2022	Individual	Fruit firmness	0.1966	0.0421909
2nd derivative of raw NIRS	Clonal values, CHE, 2022	Individual	Floral emergence	0.145789	0.0227846
2nd derivative of raw NIRS	Clonal values, CHE, 2022	Individual	Flowering intensity	0.494929	0.0115773
2nd derivative of raw NIRS	Clonal values, CHE, 2022	Individual	Number of fruits	0.342032	0.0177554
2nd derivative of raw NIRS	Clonal values, CHE, 2022	Individual	Total fruit weight	0.354698	0.021274
2nd derivative of raw NIRS	Clonal values, CHE, 2022	Individual	Single fruit weight	0.0299573	0.0200377
2nd derivative of raw NIRS	Clonal values, CHE, 2022	Individual	Harvest date	0.175963	0.0319638
2nd derivative of raw NIRS	Clonal values, CHE, 2022	Individual	Russet frequency	0.119452	0.0246017
2nd derivative of raw NIRS	Clonal values, CHE, 2022	Individual	Soluble solids content	0.0222728	0.0401127
Detrended NIRS	Adjusted tree values, CHE, 2020	Combined	Titratable acidity	0.056696	0.0496537
Detrended NIRS	Adjusted tree values, CHE, 2020	Combined	Red over color	0.403976	0.025292
Detrended NIRS	Adjusted tree values, CHE, 2020	Combined	Fruit firmness	0.483199	0.0315305
Detrended NIRS	Adjusted tree values, CHE, 2020	Combined	Floral emergence	0.447589	0.0200358
Detrended NIRS	Adjusted tree values, CHE, 2020	Combined	Flowering intensity	0.542757	0.00926234
Detrended NIRS	Adjusted tree values, CHE, 2020	Combined	Number of fruits	0.221254	0.0190648
Detrended NIRS	Adjusted tree values, CHE, 2020	Combined	Total fruit weight	0.281197	0.0325253
Detrended NIRS	Adjusted tree values, CHE, 2020	Combined	Single fruit weight	0.165407	0.0316915
Detrended NIRS	Adjusted tree values, CHE, 2020	Combined	Harvest date	0.67472	0.0120616
Detrended NIRS	Adjusted tree values, CHE, 2020	Combined	Russet frequency	0.278313	0.0319579
Detrended NIRS	Adjusted tree values, CHE, 2020	Combined	Soluble solids content	0.0187648	0.0541327
Detrended NIRS	Adjusted tree values, CHE, 2020	Individual	Titratable acidity	-0.103468	0.0631989
Detrended NIRS	Adjusted tree values, CHE, 2020	Individual	Red over color	0.230692	0.0263516
Detrended NIRS	Adjusted tree values, CHE, 2020	Individual	Fruit firmness	-0.143184	0.0583336
Detrended NIRS	Adjusted tree values, CHE, 2020	Individual	Floral emergence	0.323785	0.0125236
Detrended NIRS	Adjusted tree values, CHE, 2020	Individual	Flowering intensity	0.531557	0.0046876
Detrended NIRS	Adjusted tree values, CHE, 2020	Individual	Number of fruits	0.176717	0.0218945
Detrended NIRS	Adjusted tree values, CHE, 2020	Individual	Total fruit weight	0.193276	0.0260038
Detrended NIRS	Adjusted tree values, CHE, 2020	Individual	Single fruit weight	-0.0752906	0.0292928
Detrended NIRS	Adjusted tree values, CHE, 2020	Individual	Harvest date	0.192998	0.0254179
Detrended NIRS	Adjusted tree values, CHE, 2020	Individual	Russet frequency	0.179589	0.0341676
Detrended NIRS	Adjusted tree values, CHE, 2020	Individual	Soluble solids content	-0.110919	0.050706
Detrended NIRS	Adjusted tree values, CHE, 2021	Combined	Titratable acidity	0.419825	0.0146072
Detrended NIRS	Adjusted tree values, CHE, 2021	Combined	Red over color	0.401811	0.0147989
Detrended NIRS	Adjusted tree values, CHE, 2021	Combined	Fruit firmness	0.444153	0.0277216
Detrended NIRS	Adjusted tree values, CHE, 2021	Combined	Floral emergence	0.396958	0.0136313
Detrended NIRS	Adjusted tree values, CHE, 2021	Combined	Flowering intensity	0.322498	0.0180375
Detrended NIRS	Adjusted tree values, CHE, 2021	Combined	Number of fruits	0.550026	0.0187475
Detrended NIRS	Adjusted tree values, CHE, 2021	Combined	Total fruit weight	0.556996	0.0175378
Detrended NIRS	Adjusted tree values, CHE, 2021	Combined	Single fruit weight	0.336397	0.0330823
Detrended NIRS	Adjusted tree values, CHE, 2021	Combined	Harvest date	0.708691	0.00666659
Detrended NIRS	Adjusted tree values, CHE, 2021	Combined	Russet frequency	0.117025	0.0384798
Detrended NIRS	Adjusted tree values, CHE, 2021	Combined	Soluble solids content	0.287832	0.0201214
Detrended NIRS	Adjusted tree values, CHE, 2021	Individual	Titratable acidity	0.0579414	0.0189182
Detrended NIRS	Adjusted tree values, CHE, 2021	Individual	Red over color	0.253937	0.0246857
Detrended NIRS	Adjusted tree values, CHE, 2021	Individual	Fruit firmness	0.168858	0.027279
Detrended NIRS	Adjusted tree values, CHE, 2021	Individual	Floral emergence	0.0895597	0.0329036
Detrended NIRS	Adjusted tree values, CHE, 2021	Individual	Flowering intensity	0.328075	0.0154715
Detrended NIRS	Adjusted tree values, CHE, 2021	Individual	Number of fruits	0.317756	0.011081
Detrended NIRS	Adjusted tree values, CHE, 2021	Individual	Total fruit weight	0.23455	0.0153436
Detrended NIRS	Adjusted tree values, CHE, 2021	Individual	Single fruit weight	0.0556458	0.0344446
Detrended NIRS	Adjusted tree values, CHE, 2021	Individual	Harvest date	0.0652914	0.017918
Detrended NIRS	Adjusted tree values, CHE, 2021	Individual	Russet frequency	0.0020113	0.0369631
Detrended NIRS	Adjusted tree values, CHE, 2021	Individual	Soluble solids content	0.20636	0.0354885
Detrended NIRS	Adjusted tree values, CHE, 2022	Combined	Titratable acidity	0.167403	0.0718306
Detrended NIRS	Adjusted tree values, CHE, 2022	Combined	Red over color	0.332731	0.0224818
Detrended NIRS	Adjusted tree values, CHE, 2022	Combined	Fruit firmness	0.239165	0.0436478
Detrended NIRS	Adjusted tree values, CHE, 2022	Combined	Floral emergence	0.348454	0.0195315
Detrended NIRS	Adjusted tree values, CHE, 2022	Combined	Flowering intensity	0.597802	0.00813654
Detrended NIRS	Adjusted tree values, CHE, 2022	Combined	Number of fruits	0.483699	0.0223042
Detrended NIRS	Adjusted tree values, CHE, 2022	Combined	Total fruit weight	0.46064	0.016179
Detrended NIRS	Adjusted tree values, CHE, 2022	Combined	Single fruit weight	0.353918	0.0130522
Detrended NIRS	Adjusted tree values, CHE, 2022	Combined	Harvest date	0.663462	0.0196341
Detrended NIRS	Adjusted tree values, CHE, 2022	Combined	Russet frequency	0.169912	0.0289088
Detrended NIRS	Adjusted tree values, CHE, 2022	Combined	Soluble solids content	0.166212	0.0382921
Detrended NIRS	Adjusted tree values, CHE, 2022	Individual	Titratable acidity	-0.0670373	0.0680053
Detrended NIRS	Adjusted tree values, CHE, 2022	Individual	Red over color	0.130222	0.0204999
Detrended NIRS	Adjusted tree values, CHE, 2022	Individual	Fruit firmness	-0.052701	0.0533651
Detrended NIRS	Adjusted tree values, CHE, 2022	Individual	Floral emergence	0.149404	0.020207
Detrended NIRS	Adjusted tree values, CHE, 2022	Individual	Flowering intensity	0.614399	0.00731093
Detrended NIRS	Adjusted tree values, CHE, 2022	Individual	Number of fruits	0.464186	0.0107378
Detrended NIRS	Adjusted tree values, CHE, 2022	Individual	Total fruit weight	0.415512	0.010706
Detrended NIRS	Adjusted tree values, CHE, 2022	Individual	Single fruit weight	0.0256076	0.0243017
Detrended NIRS	Adjusted tree values, CHE, 2022	Individual	Harvest date	0.208672	0.0214996
Detrended NIRS	Adjusted tree values, CHE, 2022	Individual	Russet frequency	0.119536	0.0407815
Detrended NIRS	Adjusted tree values, CHE, 2022	Individual	Soluble solids content	0.0875959	0.0407906
Detrended NIRS	Clonal values, 5 locations, 2018-2022	Combined	Titratable acidity	0.466341	0.01933
Detrended NIRS	Clonal values, 5 locations, 2018-2022	Combined	Red over color	0.575612	0.0148271
Detrended NIRS	Clonal values, 5 locations, 2018-2022	Combined	Fruit firmness	0.595225	0.0146993
Detrended NIRS	Clonal values, 5 locations, 2018-2022	Combined	Floral emergence	0.573351	0.0159923
Detrended NIRS	Clonal values, 5 locations, 2018-2022	Combined	Flowering intensity	0.409302	0.021671
Detrended NIRS	Clonal values, 5 locations, 2018-2022	Combined	Number of fruits	0.56915	0.0131623
Detrended NIRS	Clonal values, 5 locations, 2018-2022	Combined	Total fruit weight	0.632899	0.0114083
Detrended NIRS	Clonal values, 5 locations, 2018-2022	Combined	Single fruit weight	0.575268	0.0180095
Detrended NIRS	Clonal values, 5 locations, 2018-2022	Combined	Harvest date	0.789454	0.00986387
Detrended NIRS	Clonal values, 5 locations, 2018-2022	Combined	Russet frequency	0.446948	0.0161616
Detrended NIRS	Clonal values, 5 locations, 2018-2022	Combined	Soluble solids content	0.461936	0.0203249
Detrended NIRS	Clonal values, 5 locations, 2018-2022	Individual	Titratable acidity	-0.0383306	0.0234903
Detrended NIRS	Clonal values, 5 locations, 2018-2022	Individual	Red over color	0.165968	0.0223252
Detrended NIRS	Clonal values, 5 locations, 2018-2022	Individual	Fruit firmness	0.165826	0.0361831
Detrended NIRS	Clonal values, 5 locations, 2018-2022	Individual	Floral emergence	0.0924342	0.032124
Detrended NIRS	Clonal values, 5 locations, 2018-2022	Individual	Flowering intensity	0.193701	0.0184913
Detrended NIRS	Clonal values, 5 locations, 2018-2022	Individual	Number of fruits	0.0515447	0.0376916
Detrended NIRS	Clonal values, 5 locations, 2018-2022	Individual	Total fruit weight	0.012342	0.0318677
Detrended NIRS	Clonal values, 5 locations, 2018-2022	Individual	Single fruit weight	0.0889478	0.018492
Detrended NIRS	Clonal values, 5 locations, 2018-2022	Individual	Harvest date	0.16138	0.0245914
Detrended NIRS	Clonal values, 5 locations, 2018-2022	Individual	Russet frequency	0.0333531	0.0267115
Detrended NIRS	Clonal values, 5 locations, 2018-2022	Individual	Soluble solids content	0.097033	0.0281197
Detrended NIRS	Clonal values, CHE, 2018-2022	Combined	Titratable acidity	0.456614	0.013248
Detrended NIRS	Clonal values, CHE, 2018-2022	Combined	Red over color	0.541475	0.0218282
Detrended NIRS	Clonal values, CHE, 2018-2022	Combined	Fruit firmness	0.59441	0.0094981
Detrended NIRS	Clonal values, CHE, 2018-2022	Combined	Floral emergence	0.505319	0.0137957
Detrended NIRS	Clonal values, CHE, 2018-2022	Combined	Flowering intensity	0.454438	0.0139488
Detrended NIRS	Clonal values, CHE, 2018-2022	Combined	Number of fruits	0.505857	0.0170562
Detrended NIRS	Clonal values, CHE, 2018-2022	Combined	Total fruit weight	0.551886	0.0175792
Detrended NIRS	Clonal values, CHE, 2018-2022	Combined	Single fruit weight	0.445157	0.0234698
Detrended NIRS	Clonal values, CHE, 2018-2022	Combined	Harvest date	0.790635	0.00880579
Detrended NIRS	Clonal values, CHE, 2018-2022	Combined	Russet frequency	0.280493	0.0282438
Detrended NIRS	Clonal values, CHE, 2018-2022	Combined	Soluble solids content	0.435897	0.0126536
Detrended NIRS	Clonal values, CHE, 2018-2022	Individual	Titratable acidity	-0.054139	0.0369629
Detrended NIRS	Clonal values, CHE, 2018-2022	Individual	Red over color	0.237193	0.0148263
Detrended NIRS	Clonal values, CHE, 2018-2022	Individual	Fruit firmness	0.148502	0.032578
Detrended NIRS	Clonal values, CHE, 2018-2022	Individual	Floral emergence	0.159753	0.0270582
Detrended NIRS	Clonal values, CHE, 2018-2022	Individual	Flowering intensity	0.321557	0.00891241
Detrended NIRS	Clonal values, CHE, 2018-2022	Individual	Number of fruits	0.0790766	0.0226848
Detrended NIRS	Clonal values, CHE, 2018-2022	Individual	Total fruit weight	-0.046362	0.0260971
Detrended NIRS	Clonal values, CHE, 2018-2022	Individual	Single fruit weight	0.110214	0.0220255
Detrended NIRS	Clonal values, CHE, 2018-2022	Individual	Harvest date	0.198697	0.0201803
Detrended NIRS	Clonal values, CHE, 2018-2022	Individual	Russet frequency	0.0628545	0.0338426
Detrended NIRS	Clonal values, CHE, 2018-2022	Individual	Soluble solids content	0.06821	0.0177239
Detrended NIRS	Clonal values, CHE, 2020	Combined	Titratable acidity	0.326155	0.0231302
Detrended NIRS	Clonal values, CHE, 2020	Combined	Red over color	0.427363	0.0146622
Detrended NIRS	Clonal values, CHE, 2020	Combined	Fruit firmness	0.532396	0.017118
Detrended NIRS	Clonal values, CHE, 2020	Combined	Floral emergence	0.534002	0.015433
Detrended NIRS	Clonal values, CHE, 2020	Combined	Flowering intensity	0.47504	0.0120899
Detrended NIRS	Clonal values, CHE, 2020	Combined	Number of fruits	0.291724	0.0424474
Detrended NIRS	Clonal values, CHE, 2020	Combined	Total fruit weight	0.31063	0.0278783
Detrended NIRS	Clonal values, CHE, 2020	Combined	Single fruit weight	0.338245	0.0187114
Detrended NIRS	Clonal values, CHE, 2020	Combined	Harvest date	0.757914	0.00996285
Detrended NIRS	Clonal values, CHE, 2020	Combined	Russet frequency	0.351881	0.0169489
Detrended NIRS	Clonal values, CHE, 2020	Combined	Soluble solids content	0.240987	0.018804
Detrended NIRS	Clonal values, CHE, 2020	Individual	Titratable acidity	-0.0299727	0.0355076
Detrended NIRS	Clonal values, CHE, 2020	Individual	Red over color	0.162077	0.0285363
Detrended NIRS	Clonal values, CHE, 2020	Individual	Fruit firmness	0.0573765	0.0220063
Detrended NIRS	Clonal values, CHE, 2020	Individual	Floral emergence	0.2373	0.0172773
Detrended NIRS	Clonal values, CHE, 2020	Individual	Flowering intensity	0.435531	0.0104519
Detrended NIRS	Clonal values, CHE, 2020	Individual	Number of fruits	-0.00626113	0.0253572
Detrended NIRS	Clonal values, CHE, 2020	Individual	Total fruit weight	0.00973968	0.0228142
Detrended NIRS	Clonal values, CHE, 2020	Individual	Single fruit weight	-0.0387212	0.0315023
Detrended NIRS	Clonal values, CHE, 2020	Individual	Harvest date	0.195387	0.0317143
Detrended NIRS	Clonal values, CHE, 2020	Individual	Russet frequency	0.19287	0.0233794
Detrended NIRS	Clonal values, CHE, 2020	Individual	Soluble solids content	-0.0234581	0.0292129
Detrended NIRS	Clonal values, CHE, 2021	Combined	Titratable acidity	0.401772	0.0177716
Detrended NIRS	Clonal values, CHE, 2021	Combined	Red over color	0.411333	0.0079034
Detrended NIRS	Clonal values, CHE, 2021	Combined	Fruit firmness	0.554188	0.0157519
Detrended NIRS	Clonal values, CHE, 2021	Combined	Floral emergence	0.425404	0.0169037
Detrended NIRS	Clonal values, CHE, 2021	Combined	Flowering intensity	0.305896	0.0158247
Detrended NIRS	Clonal values, CHE, 2021	Combined	Number of fruits	0.498977	0.0231216
Detrended NIRS	Clonal values, CHE, 2021	Combined	Total fruit weight	0.519338	0.0232571
Detrended NIRS	Clonal values, CHE, 2021	Combined	Single fruit weight	0.429818	0.0215023
Detrended NIRS	Clonal values, CHE, 2021	Combined	Harvest date	0.769755	0.00607324
Detrended NIRS	Clonal values, CHE, 2021	Combined	Russet frequency	0.242699	0.0203603
Detrended NIRS	Clonal values, CHE, 2021	Combined	Soluble solids content	0.350439	0.0248042
Detrended NIRS	Clonal values, CHE, 2021	Individual	Titratable acidity	-0.0328211	0.0345979
Detrended NIRS	Clonal values, CHE, 2021	Individual	Red over color	0.221681	0.0174414
Detrended NIRS	Clonal values, CHE, 2021	Individual	Fruit firmness	0.159896	0.0268576
Detrended NIRS	Clonal values, CHE, 2021	Individual	Floral emergence	0.125159	0.0245215
Detrended NIRS	Clonal values, CHE, 2021	Individual	Flowering intensity	0.289612	0.018266
Detrended NIRS	Clonal values, CHE, 2021	Individual	Number of fruits	0.220577	0.0158622
Detrended NIRS	Clonal values, CHE, 2021	Individual	Total fruit weight	0.105578	0.0236128
Detrended NIRS	Clonal values, CHE, 2021	Individual	Single fruit weight	0.111713	0.0208163
Detrended NIRS	Clonal values, CHE, 2021	Individual	Harvest date	0.143762	0.0190999
Detrended NIRS	Clonal values, CHE, 2021	Individual	Russet frequency	-0.0191244	0.0349207
Detrended NIRS	Clonal values, CHE, 2021	Individual	Soluble solids content	0.0884302	0.0243333
Detrended NIRS	Clonal values, CHE, 2022	Combined	Titratable acidity	0.182215	0.0384031
Detrended NIRS	Clonal values, CHE, 2022	Combined	Red over color	0.377177	0.0231457
Detrended NIRS	Clonal values, CHE, 2022	Combined	Fruit firmness	0.381665	0.0259456
Detrended NIRS	Clonal values, CHE, 2022	Combined	Floral emergence	0.473755	0.0113109
Detrended NIRS	Clonal values, CHE, 2022	Combined	Flowering intensity	0.482528	0.00974459
Detrended NIRS	Clonal values, CHE, 2022	Combined	Number of fruits	0.417541	0.0109154
Detrended NIRS	Clonal values, CHE, 2022	Combined	Total fruit weight	0.468005	0.0131248
Detrended NIRS	Clonal values, CHE, 2022	Combined	Single fruit weight	0.35476	0.0211213
Detrended NIRS	Clonal values, CHE, 2022	Combined	Harvest date	0.696797	0.0118104
Detrended NIRS	Clonal values, CHE, 2022	Combined	Russet frequency	0.133679	0.0249077
Detrended NIRS	Clonal values, CHE, 2022	Combined	Soluble solids content	0.16676	0.0391435
Detrended NIRS	Clonal values, CHE, 2022	Individual	Titratable acidity	-0.31243	0.0511951
Detrended NIRS	Clonal values, CHE, 2022	Individual	Red over color	0.155654	0.0312189
Detrended NIRS	Clonal values, CHE, 2022	Individual	Fruit firmness	0.126072	0.0237692
Detrended NIRS	Clonal values, CHE, 2022	Individual	Floral emergence	0.163494	0.0191217
Detrended NIRS	Clonal values, CHE, 2022	Individual	Flowering intensity	0.498269	0.00748809
Detrended NIRS	Clonal values, CHE, 2022	Individual	Number of fruits	0.272684	0.0133583
Detrended NIRS	Clonal values, CHE, 2022	Individual	Total fruit weight	0.278727	0.0148019
Detrended NIRS	Clonal values, CHE, 2022	Individual	Single fruit weight	0.0628263	0.0164333
Detrended NIRS	Clonal values, CHE, 2022	Individual	Harvest date	0.165754	0.0246197
Detrended NIRS	Clonal values, CHE, 2022	Individual	Russet frequency	0.0809113	0.0232238
Detrended NIRS	Clonal values, CHE, 2022	Individual	Soluble solids content	0.0589265	0.0400734
Normalized NIRS	Adjusted tree values, CHE, 2020	Combined	Titratable acidity	0.05614	0.0495775
Normalized NIRS	Adjusted tree values, CHE, 2020	Combined	Red over color	0.385083	0.0258571
Normalized NIRS	Adjusted tree values, CHE, 2020	Combined	Fruit firmness	0.472978	0.0319335
Normalized NIRS	Adjusted tree values, CHE, 2020	Combined	Floral emergence	0.443236	0.0205998
Normalized NIRS	Adjusted tree values, CHE, 2020	Combined	Flowering intensity	0.524959	0.0104328
Normalized NIRS	Adjusted tree values, CHE, 2020	Combined	Number of fruits	0.200742	0.0252772
Normalized NIRS	Adjusted tree values, CHE, 2020	Combined	Total fruit weight	0.262306	0.0372741
Normalized NIRS	Adjusted tree values, CHE, 2020	Combined	Single fruit weight	0.1649	0.0287051
Normalized NIRS	Adjusted tree values, CHE, 2020	Combined	Harvest date	0.670754	0.0127301
Normalized NIRS	Adjusted tree values, CHE, 2020	Combined	Russet frequency	0.301969	0.0277037
Normalized NIRS	Adjusted tree values, CHE, 2020	Combined	Soluble solids content	0.010172	0.0537044
Normalized NIRS	Adjusted tree values, CHE, 2020	Individual	Titratable acidity	-0.0677172	0.0688391
Normalized NIRS	Adjusted tree values, CHE, 2020	Individual	Red over color	0.202882	0.025046
Normalized NIRS	Adjusted tree values, CHE, 2020	Individual	Fruit firmness	-0.227596	0.0522343
Normalized NIRS	Adjusted tree values, CHE, 2020	Individual	Floral emergence	0.317347	0.0117072
Normalized NIRS	Adjusted tree values, CHE, 2020	Individual	Flowering intensity	0.514022	0.00656368
Normalized NIRS	Adjusted tree values, CHE, 2020	Individual	Number of fruits	0.156727	0.0254463
Normalized NIRS	Adjusted tree values, CHE, 2020	Individual	Total fruit weight	0.173798	0.0315323
Normalized NIRS	Adjusted tree values, CHE, 2020	Individual	Single fruit weight	-0.0946146	0.0236702
Normalized NIRS	Adjusted tree values, CHE, 2020	Individual	Harvest date	0.179952	0.0228095
Normalized NIRS	Adjusted tree values, CHE, 2020	Individual	Russet frequency	0.223216	0.0269379
Normalized NIRS	Adjusted tree values, CHE, 2020	Individual	Soluble solids content	-0.153752	0.053503
Normalized NIRS	Adjusted tree values, CHE, 2021	Combined	Titratable acidity	0.432067	0.0127489
Normalized NIRS	Adjusted tree values, CHE, 2021	Combined	Red over color	0.386468	0.0136509
Normalized NIRS	Adjusted tree values, CHE, 2021	Combined	Fruit firmness	0.443511	0.0259744
Normalized NIRS	Adjusted tree values, CHE, 2021	Combined	Floral emergence	0.394216	0.0122041
Normalized NIRS	Adjusted tree values, CHE, 2021	Combined	Flowering intensity	0.290418	0.0209726
Normalized NIRS	Adjusted tree values, CHE, 2021	Combined	Number of fruits	0.546293	0.0183161
Normalized NIRS	Adjusted tree values, CHE, 2021	Combined	Total fruit weight	0.557463	0.0175422
Normalized NIRS	Adjusted tree values, CHE, 2021	Combined	Single fruit weight	0.332958	0.0322189
Normalized NIRS	Adjusted tree values, CHE, 2021	Combined	Harvest date	0.70831	0.00761974
Normalized NIRS	Adjusted tree values, CHE, 2021	Combined	Russet frequency	0.0855215	0.0396041
Normalized NIRS	Adjusted tree values, CHE, 2021	Combined	Soluble solids content	0.259263	0.0208211
Normalized NIRS	Adjusted tree values, CHE, 2021	Individual	Titratable acidity	0.0708051	0.0176229
Normalized NIRS	Adjusted tree values, CHE, 2021	Individual	Red over color	0.219864	0.0215314
Normalized NIRS	Adjusted tree values, CHE, 2021	Individual	Fruit firmness	0.0988147	0.0282682
Normalized NIRS	Adjusted tree values, CHE, 2021	Individual	Floral emergence	-0.0054417	0.0382943
Normalized NIRS	Adjusted tree values, CHE, 2021	Individual	Flowering intensity	0.302381	0.0154149
Normalized NIRS	Adjusted tree values, CHE, 2021	Individual	Number of fruits	0.307926	0.0129499
Normalized NIRS	Adjusted tree values, CHE, 2021	Individual	Total fruit weight	0.233998	0.0169469
Normalized NIRS	Adjusted tree values, CHE, 2021	Individual	Single fruit weight	0.044205	0.0326914
Normalized NIRS	Adjusted tree values, CHE, 2021	Individual	Harvest date	0.0455583	0.0166406
Normalized NIRS	Adjusted tree values, CHE, 2021	Individual	Russet frequency	-0.104052	0.0429697
Normalized NIRS	Adjusted tree values, CHE, 2021	Individual	Soluble solids content	0.165536	0.0395042
Normalized NIRS	Adjusted tree values, CHE, 2022	Combined	Titratable acidity	0.17519	0.0648938
Normalized NIRS	Adjusted tree values, CHE, 2022	Combined	Red over color	0.31914	0.0206025
Normalized NIRS	Adjusted tree values, CHE, 2022	Combined	Fruit firmness	0.233856	0.0416021
Normalized NIRS	Adjusted tree values, CHE, 2022	Combined	Floral emergence	0.345271	0.0211696
Normalized NIRS	Adjusted tree values, CHE, 2022	Combined	Flowering intensity	0.597656	0.00774638
Normalized NIRS	Adjusted tree values, CHE, 2022	Combined	Number of fruits	0.469562	0.0246581
Normalized NIRS	Adjusted tree values, CHE, 2022	Combined	Total fruit weight	0.440616	0.0179371
Normalized NIRS	Adjusted tree values, CHE, 2022	Combined	Single fruit weight	0.362036	0.0144022
Normalized NIRS	Adjusted tree values, CHE, 2022	Combined	Harvest date	0.662847	0.0193287
Normalized NIRS	Adjusted tree values, CHE, 2022	Combined	Russet frequency	0.148813	0.0297631
Normalized NIRS	Adjusted tree values, CHE, 2022	Combined	Soluble solids content	0.213058	0.0308835
Normalized NIRS	Adjusted tree values, CHE, 2022	Individual	Titratable acidity	-0.0555422	0.057261
Normalized NIRS	Adjusted tree values, CHE, 2022	Individual	Red over color	0.092983	0.0185397
Normalized NIRS	Adjusted tree values, CHE, 2022	Individual	Fruit firmness	-0.0652495	0.0491977
Normalized NIRS	Adjusted tree values, CHE, 2022	Individual	Floral emergence	0.121807	0.0204424
Normalized NIRS	Adjusted tree values, CHE, 2022	Individual	Flowering intensity	0.617782	0.00696685
Normalized NIRS	Adjusted tree values, CHE, 2022	Individual	Number of fruits	0.444798	0.012444
Normalized NIRS	Adjusted tree values, CHE, 2022	Individual	Total fruit weight	0.393079	0.0101481
Normalized NIRS	Adjusted tree values, CHE, 2022	Individual	Single fruit weight	0.0374445	0.0216553
Normalized NIRS	Adjusted tree values, CHE, 2022	Individual	Harvest date	0.191041	0.0211868
Normalized NIRS	Adjusted tree values, CHE, 2022	Individual	Russet frequency	0.0680447	0.0411103
Normalized NIRS	Adjusted tree values, CHE, 2022	Individual	Soluble solids content	0.128925	0.0336513
Normalized NIRS	Clonal values, 5 locations, 2018-2022	Combined	Titratable acidity	0.480792	0.0191304
Normalized NIRS	Clonal values, 5 locations, 2018-2022	Combined	Red over color	0.572243	0.0141917
Normalized NIRS	Clonal values, 5 locations, 2018-2022	Combined	Fruit firmness	0.592861	0.0145028
Normalized NIRS	Clonal values, 5 locations, 2018-2022	Combined	Floral emergence	0.570961	0.0164738
Normalized NIRS	Clonal values, 5 locations, 2018-2022	Combined	Flowering intensity	0.398488	0.0232389
Normalized NIRS	Clonal values, 5 locations, 2018-2022	Combined	Number of fruits	0.570137	0.0125678
Normalized NIRS	Clonal values, 5 locations, 2018-2022	Combined	Total fruit weight	0.635368	0.0105007
Normalized NIRS	Clonal values, 5 locations, 2018-2022	Combined	Single fruit weight	0.576145	0.0180238
Normalized NIRS	Clonal values, 5 locations, 2018-2022	Combined	Harvest date	0.790134	0.00984431
Normalized NIRS	Clonal values, 5 locations, 2018-2022	Combined	Russet frequency	0.445236	0.0163758
Normalized NIRS	Clonal values, 5 locations, 2018-2022	Combined	Soluble solids content	0.456722	0.0203703
Normalized NIRS	Clonal values, 5 locations, 2018-2022	Individual	Titratable acidity	0.0215404	0.0248577
Normalized NIRS	Clonal values, 5 locations, 2018-2022	Individual	Red over color	0.133752	0.0247818
Normalized NIRS	Clonal values, 5 locations, 2018-2022	Individual	Fruit firmness	0.0843602	0.0458906
Normalized NIRS	Clonal values, 5 locations, 2018-2022	Individual	Floral emergence	0.0392246	0.0364579
Normalized NIRS	Clonal values, 5 locations, 2018-2022	Individual	Flowering intensity	0.179356	0.0221441
Normalized NIRS	Clonal values, 5 locations, 2018-2022	Individual	Number of fruits	0.0489881	0.0391492
Normalized NIRS	Clonal values, 5 locations, 2018-2022	Individual	Total fruit weight	0.0343968	0.0343497
Normalized NIRS	Clonal values, 5 locations, 2018-2022	Individual	Single fruit weight	0.0885815	0.0152919
Normalized NIRS	Clonal values, 5 locations, 2018-2022	Individual	Harvest date	0.136424	0.021268
Normalized NIRS	Clonal values, 5 locations, 2018-2022	Individual	Russet frequency	0.000712738	0.0277883
Normalized NIRS	Clonal values, 5 locations, 2018-2022	Individual	Soluble solids content	0.0512635	0.0376334
Normalized NIRS	Clonal values, CHE, 2018-2022	Combined	Titratable acidity	0.468512	0.0124452
Normalized NIRS	Clonal values, CHE, 2018-2022	Combined	Red over color	0.53316	0.0214954
Normalized NIRS	Clonal values, CHE, 2018-2022	Combined	Fruit firmness	0.592151	0.00966594
Normalized NIRS	Clonal values, CHE, 2018-2022	Combined	Floral emergence	0.502114	0.0149079
Normalized NIRS	Clonal values, CHE, 2018-2022	Combined	Flowering intensity	0.446569	0.0131366
Normalized NIRS	Clonal values, CHE, 2018-2022	Combined	Number of fruits	0.505869	0.0161892
Normalized NIRS	Clonal values, CHE, 2018-2022	Combined	Total fruit weight	0.549658	0.0153742
Normalized NIRS	Clonal values, CHE, 2018-2022	Combined	Single fruit weight	0.444878	0.0236067
Normalized NIRS	Clonal values, CHE, 2018-2022	Combined	Harvest date	0.791478	0.00880022
Normalized NIRS	Clonal values, CHE, 2018-2022	Combined	Russet frequency	0.264781	0.0291428
Normalized NIRS	Clonal values, CHE, 2018-2022	Combined	Soluble solids content	0.432129	0.0115341
Normalized NIRS	Clonal values, CHE, 2018-2022	Individual	Titratable acidity	-0.00279109	0.0376573
Normalized NIRS	Clonal values, CHE, 2018-2022	Individual	Red over color	0.205506	0.0148369
Normalized NIRS	Clonal values, CHE, 2018-2022	Individual	Fruit firmness	0.0658684	0.0440228
Normalized NIRS	Clonal values, CHE, 2018-2022	Individual	Floral emergence	0.123642	0.0293011
Normalized NIRS	Clonal values, CHE, 2018-2022	Individual	Flowering intensity	0.311453	0.0081343
Normalized NIRS	Clonal values, CHE, 2018-2022	Individual	Number of fruits	0.0572867	0.0226873
Normalized NIRS	Clonal values, CHE, 2018-2022	Individual	Total fruit weight	-0.0599527	0.0272567
Normalized NIRS	Clonal values, CHE, 2018-2022	Individual	Single fruit weight	0.100471	0.0213816
Normalized NIRS	Clonal values, CHE, 2018-2022	Individual	Harvest date	0.180179	0.0174491
Normalized NIRS	Clonal values, CHE, 2018-2022	Individual	Russet frequency	-0.0133692	0.0401929
Normalized NIRS	Clonal values, CHE, 2018-2022	Individual	Soluble solids content	0.044971	0.0181593
Normalized NIRS	Clonal values, CHE, 2020	Combined	Titratable acidity	0.318569	0.0236384
Normalized NIRS	Clonal values, CHE, 2020	Combined	Red over color	0.408525	0.0165528
Normalized NIRS	Clonal values, CHE, 2020	Combined	Fruit firmness	0.517092	0.0179933
Normalized NIRS	Clonal values, CHE, 2020	Combined	Floral emergence	0.528922	0.0163962
Normalized NIRS	Clonal values, CHE, 2020	Combined	Flowering intensity	0.459683	0.0123042
Normalized NIRS	Clonal values, CHE, 2020	Combined	Number of fruits	0.288926	0.042759
Normalized NIRS	Clonal values, CHE, 2020	Combined	Total fruit weight	0.303813	0.0294245
Normalized NIRS	Clonal values, CHE, 2020	Combined	Single fruit weight	0.342486	0.0177117
Normalized NIRS	Clonal values, CHE, 2020	Combined	Harvest date	0.755271	0.0087391
Normalized NIRS	Clonal values, CHE, 2020	Combined	Russet frequency	0.361698	0.0133995
Normalized NIRS	Clonal values, CHE, 2020	Combined	Soluble solids content	0.247422	0.0175942
Normalized NIRS	Clonal values, CHE, 2020	Individual	Titratable acidity	-0.0350263	0.0360542
Normalized NIRS	Clonal values, CHE, 2020	Individual	Red over color	0.11901	0.0264413
Normalized NIRS	Clonal values, CHE, 2020	Individual	Fruit firmness	-0.0828932	0.0240343
Normalized NIRS	Clonal values, CHE, 2020	Individual	Floral emergence	0.2256	0.020327
Normalized NIRS	Clonal values, CHE, 2020	Individual	Flowering intensity	0.417181	0.00921734
Normalized NIRS	Clonal values, CHE, 2020	Individual	Number of fruits	-0.0236653	0.0291074
Normalized NIRS	Clonal values, CHE, 2020	Individual	Total fruit weight	-0.00464526	0.0246779
Normalized NIRS	Clonal values, CHE, 2020	Individual	Single fruit weight	-0.0442116	0.0277752
Normalized NIRS	Clonal values, CHE, 2020	Individual	Harvest date	0.177995	0.0314971
Normalized NIRS	Clonal values, CHE, 2020	Individual	Russet frequency	0.215246	0.0165443
Normalized NIRS	Clonal values, CHE, 2020	Individual	Soluble solids content	-0.00917295	0.0209925
Normalized NIRS	Clonal values, CHE, 2021	Combined	Titratable acidity	0.415064	0.0167879
Normalized NIRS	Clonal values, CHE, 2021	Combined	Red over color	0.399562	0.00843732
Normalized NIRS	Clonal values, CHE, 2021	Combined	Fruit firmness	0.552026	0.0153338
Normalized NIRS	Clonal values, CHE, 2021	Combined	Floral emergence	0.426536	0.0179734
Normalized NIRS	Clonal values, CHE, 2021	Combined	Flowering intensity	0.290455	0.0173742
Normalized NIRS	Clonal values, CHE, 2021	Combined	Number of fruits	0.500132	0.0212896
Normalized NIRS	Clonal values, CHE, 2021	Combined	Total fruit weight	0.523797	0.0217572
Normalized NIRS	Clonal values, CHE, 2021	Combined	Single fruit weight	0.427021	0.0208269
Normalized NIRS	Clonal values, CHE, 2021	Combined	Harvest date	0.769841	0.00605982
Normalized NIRS	Clonal values, CHE, 2021	Combined	Russet frequency	0.228062	0.0204959
Normalized NIRS	Clonal values, CHE, 2021	Combined	Soluble solids content	0.339972	0.0261366
Normalized NIRS	Clonal values, CHE, 2021	Individual	Titratable acidity	-0.00962258	0.0350505
Normalized NIRS	Clonal values, CHE, 2021	Individual	Red over color	0.187499	0.0204334
Normalized NIRS	Clonal values, CHE, 2021	Individual	Fruit firmness	0.0900099	0.0325767
Normalized NIRS	Clonal values, CHE, 2021	Individual	Floral emergence	0.0472653	0.027908
Normalized NIRS	Clonal values, CHE, 2021	Individual	Flowering intensity	0.274433	0.0189437
Normalized NIRS	Clonal values, CHE, 2021	Individual	Number of fruits	0.218194	0.0137491
Normalized NIRS	Clonal values, CHE, 2021	Individual	Total fruit weight	0.121893	0.0211672
Normalized NIRS	Clonal values, CHE, 2021	Individual	Single fruit weight	0.0947965	0.0197369
Normalized NIRS	Clonal values, CHE, 2021	Individual	Harvest date	0.0991596	0.0212826
Normalized NIRS	Clonal values, CHE, 2021	Individual	Russet frequency	-0.17191	0.0416375
Normalized NIRS	Clonal values, CHE, 2021	Individual	Soluble solids content	0.0331916	0.0302833
Normalized NIRS	Clonal values, CHE, 2022	Combined	Titratable acidity	0.215524	0.0400575
Normalized NIRS	Clonal values, CHE, 2022	Combined	Red over color	0.36723	0.0222098
Normalized NIRS	Clonal values, CHE, 2022	Combined	Fruit firmness	0.371392	0.0263589
Normalized NIRS	Clonal values, CHE, 2022	Combined	Floral emergence	0.475265	0.00958624
Normalized NIRS	Clonal values, CHE, 2022	Combined	Flowering intensity	0.474899	0.00876494
Normalized NIRS	Clonal values, CHE, 2022	Combined	Number of fruits	0.412586	0.0120412
Normalized NIRS	Clonal values, CHE, 2022	Combined	Total fruit weight	0.459265	0.0124153
Normalized NIRS	Clonal values, CHE, 2022	Combined	Single fruit weight	0.357716	0.0216839
Normalized NIRS	Clonal values, CHE, 2022	Combined	Harvest date	0.696389	0.0120855
Normalized NIRS	Clonal values, CHE, 2022	Combined	Russet frequency	0.118315	0.0252691
Normalized NIRS	Clonal values, CHE, 2022	Combined	Soluble solids content	0.193238	0.0345955
Normalized NIRS	Clonal values, CHE, 2022	Individual	Titratable acidity	-0.194847	0.0556483
Normalized NIRS	Clonal values, CHE, 2022	Individual	Red over color	0.119536	0.0316436
Normalized NIRS	Clonal values, CHE, 2022	Individual	Fruit firmness	0.0927839	0.0217744
Normalized NIRS	Clonal values, CHE, 2022	Individual	Floral emergence	0.140486	0.0165888
Normalized NIRS	Clonal values, CHE, 2022	Individual	Flowering intensity	0.495884	0.00743635
Normalized NIRS	Clonal values, CHE, 2022	Individual	Number of fruits	0.256108	0.0161405
Normalized NIRS	Clonal values, CHE, 2022	Individual	Total fruit weight	0.263373	0.0158073
Normalized NIRS	Clonal values, CHE, 2022	Individual	Single fruit weight	0.0650475	0.020037
Normalized NIRS	Clonal values, CHE, 2022	Individual	Harvest date	0.148479	0.0280695
Normalized NIRS	Clonal values, CHE, 2022	Individual	Russet frequency	0.0384334	0.023633
Normalized NIRS	Clonal values, CHE, 2022	Individual	Soluble solids content	0.10934	0.0310198
Raw NIRS	Adjusted tree values, CHE, 2020	Combined	Titratable acidity	0.0197064	0.0525586
Raw NIRS	Adjusted tree values, CHE, 2020	Combined	Red over color	0.377817	0.0249882
Raw NIRS	Adjusted tree values, CHE, 2020	Combined	Fruit firmness	0.489557	0.0263136
Raw NIRS	Adjusted tree values, CHE, 2020	Combined	Floral emergence	0.421337	0.0211768
Raw NIRS	Adjusted tree values, CHE, 2020	Combined	Flowering intensity	0.462645	0.0144447
Raw NIRS	Adjusted tree values, CHE, 2020	Combined	Number of fruits	0.171816	0.0225235
Raw NIRS	Adjusted tree values, CHE, 2020	Combined	Total fruit weight	0.224725	0.0390781
Raw NIRS	Adjusted tree values, CHE, 2020	Combined	Single fruit weight	0.1698	0.0348112
Raw NIRS	Adjusted tree values, CHE, 2020	Combined	Harvest date	0.665624	0.0132664
Raw NIRS	Adjusted tree values, CHE, 2020	Combined	Russet frequency	0.199372	0.0370437
Raw NIRS	Adjusted tree values, CHE, 2020	Combined	Soluble solids content	0.129166	0.0466255
Raw NIRS	Adjusted tree values, CHE, 2020	Individual	Titratable acidity	-0.201876	0.0773137
Raw NIRS	Adjusted tree values, CHE, 2020	Individual	Red over color	0.160076	0.02616
Raw NIRS	Adjusted tree values, CHE, 2020	Individual	Fruit firmness	-0.433199	0.0560285
Raw NIRS	Adjusted tree values, CHE, 2020	Individual	Floral emergence	0.283372	0.0135847
Raw NIRS	Adjusted tree values, CHE, 2020	Individual	Flowering intensity	0.457127	0.00943792
Raw NIRS	Adjusted tree values, CHE, 2020	Individual	Number of fruits	0.146974	0.0202699
Raw NIRS	Adjusted tree values, CHE, 2020	Individual	Total fruit weight	0.161676	0.0320325
Raw NIRS	Adjusted tree values, CHE, 2020	Individual	Single fruit weight	-0.1181	0.0422519
Raw NIRS	Adjusted tree values, CHE, 2020	Individual	Harvest date	0.105392	0.0324199
Raw NIRS	Adjusted tree values, CHE, 2020	Individual	Russet frequency	0.00931549	0.0553853
Raw NIRS	Adjusted tree values, CHE, 2020	Individual	Soluble solids content	0.00848312	0.0434351
Raw NIRS	Adjusted tree values, CHE, 2021	Combined	Titratable acidity	0.432936	0.0177135
Raw NIRS	Adjusted tree values, CHE, 2021	Combined	Red over color	0.392448	0.0161487
Raw NIRS	Adjusted tree values, CHE, 2021	Combined	Fruit firmness	0.455374	0.0240309
Raw NIRS	Adjusted tree values, CHE, 2021	Combined	Floral emergence	0.394467	0.0112304
Raw NIRS	Adjusted tree values, CHE, 2021	Combined	Flowering intensity	0.0935879	0.0324382
Raw NIRS	Adjusted tree values, CHE, 2021	Combined	Number of fruits	0.523172	0.0200864
Raw NIRS	Adjusted tree values, CHE, 2021	Combined	Total fruit weight	0.534939	0.019616
Raw NIRS	Adjusted tree values, CHE, 2021	Combined	Single fruit weight	0.337954	0.0304646
Raw NIRS	Adjusted tree values, CHE, 2021	Combined	Harvest date	0.713396	0.00749705
Raw NIRS	Adjusted tree values, CHE, 2021	Combined	Russet frequency	0.110116	0.0314016
Raw NIRS	Adjusted tree values, CHE, 2021	Combined	Soluble solids content	0.227272	0.0188055
Raw NIRS	Adjusted tree values, CHE, 2021	Individual	Titratable acidity	-0.00877169	0.0309597
Raw NIRS	Adjusted tree values, CHE, 2021	Individual	Red over color	0.155289	0.0238398
Raw NIRS	Adjusted tree values, CHE, 2021	Individual	Fruit firmness	0.129588	0.0292463
Raw NIRS	Adjusted tree values, CHE, 2021	Individual	Floral emergence	-0.0678629	0.0445717
Raw NIRS	Adjusted tree values, CHE, 2021	Individual	Flowering intensity	0.156718	0.0280605
Raw NIRS	Adjusted tree values, CHE, 2021	Individual	Number of fruits	0.222548	0.0150705
Raw NIRS	Adjusted tree values, CHE, 2021	Individual	Total fruit weight	0.155894	0.0140765
Raw NIRS	Adjusted tree values, CHE, 2021	Individual	Single fruit weight	-0.0350687	0.0363825
Raw NIRS	Adjusted tree values, CHE, 2021	Individual	Harvest date	0.0334348	0.0269194
Raw NIRS	Adjusted tree values, CHE, 2021	Individual	Russet frequency	-0.0601517	0.0309657
Raw NIRS	Adjusted tree values, CHE, 2021	Individual	Soluble solids content	0.0543163	0.0399337
Raw NIRS	Adjusted tree values, CHE, 2022	Combined	Titratable acidity	0.276882	0.0561106
Raw NIRS	Adjusted tree values, CHE, 2022	Combined	Red over color	0.321121	0.0266409
Raw NIRS	Adjusted tree values, CHE, 2022	Combined	Fruit firmness	0.281427	0.0353094
Raw NIRS	Adjusted tree values, CHE, 2022	Combined	Floral emergence	0.364985	0.0202112
Raw NIRS	Adjusted tree values, CHE, 2022	Combined	Flowering intensity	0.55596	0.00765471
Raw NIRS	Adjusted tree values, CHE, 2022	Combined	Number of fruits	0.424393	0.0280544
Raw NIRS	Adjusted tree values, CHE, 2022	Combined	Total fruit weight	0.406963	0.0189353
Raw NIRS	Adjusted tree values, CHE, 2022	Combined	Single fruit weight	0.371377	0.0161701
Raw NIRS	Adjusted tree values, CHE, 2022	Combined	Harvest date	0.668032	0.0202904
Raw NIRS	Adjusted tree values, CHE, 2022	Combined	Russet frequency	0.143889	0.0219525
Raw NIRS	Adjusted tree values, CHE, 2022	Combined	Soluble solids content	0.242789	0.0293063
Raw NIRS	Adjusted tree values, CHE, 2022	Individual	Titratable acidity	0.0557561	0.0535478
Raw NIRS	Adjusted tree values, CHE, 2022	Individual	Red over color	0.00582349	0.0209764
Raw NIRS	Adjusted tree values, CHE, 2022	Individual	Fruit firmness	0.0198066	0.0395412
Raw NIRS	Adjusted tree values, CHE, 2022	Individual	Floral emergence	0.12513	0.0207942
Raw NIRS	Adjusted tree values, CHE, 2022	Individual	Flowering intensity	0.587333	0.00681914
Raw NIRS	Adjusted tree values, CHE, 2022	Individual	Number of fruits	0.412229	0.0143091
Raw NIRS	Adjusted tree values, CHE, 2022	Individual	Total fruit weight	0.373428	0.0120208
Raw NIRS	Adjusted tree values, CHE, 2022	Individual	Single fruit weight	-0.00734346	0.0409743
Raw NIRS	Adjusted tree values, CHE, 2022	Individual	Harvest date	0.130568	0.0264436
Raw NIRS	Adjusted tree values, CHE, 2022	Individual	Russet frequency	0.0316335	0.0372835
Raw NIRS	Adjusted tree values, CHE, 2022	Individual	Soluble solids content	0.143236	0.0319437
Raw NIRS	Clonal values, 5 locations, 2018-2022	Combined	Titratable acidity	0.485817	0.0173608
Raw NIRS	Clonal values, 5 locations, 2018-2022	Combined	Red over color	0.583284	0.0127038
Raw NIRS	Clonal values, 5 locations, 2018-2022	Combined	Fruit firmness	0.597904	0.0123642
Raw NIRS	Clonal values, 5 locations, 2018-2022	Combined	Floral emergence	0.572493	0.0166527
Raw NIRS	Clonal values, 5 locations, 2018-2022	Combined	Flowering intensity	0.406502	0.0195234
Raw NIRS	Clonal values, 5 locations, 2018-2022	Combined	Number of fruits	0.569439	0.0115177
Raw NIRS	Clonal values, 5 locations, 2018-2022	Combined	Total fruit weight	0.633436	0.0100774
Raw NIRS	Clonal values, 5 locations, 2018-2022	Combined	Single fruit weight	0.58203	0.0190936
Raw NIRS	Clonal values, 5 locations, 2018-2022	Combined	Harvest date	0.796525	0.00874212
Raw NIRS	Clonal values, 5 locations, 2018-2022	Combined	Russet frequency	0.454554	0.0159933
Raw NIRS	Clonal values, 5 locations, 2018-2022	Combined	Soluble solids content	0.467414	0.0162145
Raw NIRS	Clonal values, 5 locations, 2018-2022	Individual	Titratable acidity	-0.0298722	0.032862
Raw NIRS	Clonal values, 5 locations, 2018-2022	Individual	Red over color	0.0519765	0.0277596
Raw NIRS	Clonal values, 5 locations, 2018-2022	Individual	Fruit firmness	0.0696308	0.0388475
Raw NIRS	Clonal values, 5 locations, 2018-2022	Individual	Floral emergence	-0.00991101	0.0394965
Raw NIRS	Clonal values, 5 locations, 2018-2022	Individual	Flowering intensity	0.202453	0.0107901
Raw NIRS	Clonal values, 5 locations, 2018-2022	Individual	Number of fruits	-0.0669423	0.0587797
Raw NIRS	Clonal values, 5 locations, 2018-2022	Individual	Total fruit weight	-0.00595279	0.0347091
Raw NIRS	Clonal values, 5 locations, 2018-2022	Individual	Single fruit weight	0.0338187	0.0225658
Raw NIRS	Clonal values, 5 locations, 2018-2022	Individual	Harvest date	0.0600761	0.025827
Raw NIRS	Clonal values, 5 locations, 2018-2022	Individual	Russet frequency	-0.161596	0.0434052
Raw NIRS	Clonal values, 5 locations, 2018-2022	Individual	Soluble solids content	-0.0215007	0.0233676
Raw NIRS	Clonal values, CHE, 2018-2022	Combined	Titratable acidity	0.476912	0.0135887
Raw NIRS	Clonal values, CHE, 2018-2022	Combined	Red over color	0.536791	0.021182
Raw NIRS	Clonal values, CHE, 2018-2022	Combined	Fruit firmness	0.593194	0.0106043
Raw NIRS	Clonal values, CHE, 2018-2022	Combined	Floral emergence	0.50747	0.0130785
Raw NIRS	Clonal values, CHE, 2018-2022	Combined	Flowering intensity	0.457126	0.0113217
Raw NIRS	Clonal values, CHE, 2018-2022	Combined	Number of fruits	0.507587	0.0163304
Raw NIRS	Clonal values, CHE, 2018-2022	Combined	Total fruit weight	0.552938	0.0148911
Raw NIRS	Clonal values, CHE, 2018-2022	Combined	Single fruit weight	0.448619	0.0240972
Raw NIRS	Clonal values, CHE, 2018-2022	Combined	Harvest date	0.797065	0.00778763
Raw NIRS	Clonal values, CHE, 2018-2022	Combined	Russet frequency	0.252488	0.0244906
Raw NIRS	Clonal values, CHE, 2018-2022	Combined	Soluble solids content	0.444166	0.011845
Raw NIRS	Clonal values, CHE, 2018-2022	Individual	Titratable acidity	-0.0513179	0.0434148
Raw NIRS	Clonal values, CHE, 2018-2022	Individual	Red over color	0.0859187	0.0209592
Raw NIRS	Clonal values, CHE, 2018-2022	Individual	Fruit firmness	0.0538681	0.0399141
Raw NIRS	Clonal values, CHE, 2018-2022	Individual	Floral emergence	0.0924496	0.0249612
Raw NIRS	Clonal values, CHE, 2018-2022	Individual	Flowering intensity	0.327782	0.00691757
Raw NIRS	Clonal values, CHE, 2018-2022	Individual	Number of fruits	-0.0380101	0.0373604
Raw NIRS	Clonal values, CHE, 2018-2022	Individual	Total fruit weight	-0.129643	0.0281659
Raw NIRS	Clonal values, CHE, 2018-2022	Individual	Single fruit weight	0.0462252	0.0272742
Raw NIRS	Clonal values, CHE, 2018-2022	Individual	Harvest date	0.107249	0.0201283
Raw NIRS	Clonal values, CHE, 2018-2022	Individual	Russet frequency	-0.200317	0.0339769
Raw NIRS	Clonal values, CHE, 2018-2022	Individual	Soluble solids content	-0.0155596	0.0199898
Raw NIRS	Clonal values, CHE, 2020	Combined	Titratable acidity	0.342736	0.0235789
Raw NIRS	Clonal values, CHE, 2020	Combined	Red over color	0.417031	0.0198594
Raw NIRS	Clonal values, CHE, 2020	Combined	Fruit firmness	0.517338	0.0221856
Raw NIRS	Clonal values, CHE, 2020	Combined	Floral emergence	0.525937	0.0142394
Raw NIRS	Clonal values, CHE, 2020	Combined	Flowering intensity	0.41707	0.012542
Raw NIRS	Clonal values, CHE, 2020	Combined	Number of fruits	0.285129	0.0358206
Raw NIRS	Clonal values, CHE, 2020	Combined	Total fruit weight	0.296767	0.0236674
Raw NIRS	Clonal values, CHE, 2020	Combined	Single fruit weight	0.34596	0.0187203
Raw NIRS	Clonal values, CHE, 2020	Combined	Harvest date	0.752903	0.00803968
Raw NIRS	Clonal values, CHE, 2020	Combined	Russet frequency	0.289464	0.0197257
Raw NIRS	Clonal values, CHE, 2020	Combined	Soluble solids content	0.259899	0.017662
Raw NIRS	Clonal values, CHE, 2020	Individual	Titratable acidity	-0.0486813	0.0455328
Raw NIRS	Clonal values, CHE, 2020	Individual	Red over color	0.129567	0.0305539
Raw NIRS	Clonal values, CHE, 2020	Individual	Fruit firmness	-0.17425	0.030207
Raw NIRS	Clonal values, CHE, 2020	Individual	Floral emergence	0.217656	0.0145875
Raw NIRS	Clonal values, CHE, 2020	Individual	Flowering intensity	0.371238	0.00620962
Raw NIRS	Clonal values, CHE, 2020	Individual	Number of fruits	0.0108717	0.0155588
Raw NIRS	Clonal values, CHE, 2020	Individual	Total fruit weight	0.030538	0.0139744
Raw NIRS	Clonal values, CHE, 2020	Individual	Single fruit weight	-0.152746	0.034554
Raw NIRS	Clonal values, CHE, 2020	Individual	Harvest date	0.118628	0.0427394
Raw NIRS	Clonal values, CHE, 2020	Individual	Russet frequency	-0.0224306	0.0302336
Raw NIRS	Clonal values, CHE, 2020	Individual	Soluble solids content	-0.14071	0.0428403
Raw NIRS	Clonal values, CHE, 2021	Combined	Titratable acidity	0.424545	0.0165977
Raw NIRS	Clonal values, CHE, 2021	Combined	Red over color	0.405534	0.011779
Raw NIRS	Clonal values, CHE, 2021	Combined	Fruit firmness	0.551574	0.0142446
Raw NIRS	Clonal values, CHE, 2021	Combined	Floral emergence	0.426496	0.0178054
Raw NIRS	Clonal values, CHE, 2021	Combined	Flowering intensity	0.152373	0.0204345
Raw NIRS	Clonal values, CHE, 2021	Combined	Number of fruits	0.492033	0.0217492
Raw NIRS	Clonal values, CHE, 2021	Combined	Total fruit weight	0.515752	0.021327
Raw NIRS	Clonal values, CHE, 2021	Combined	Single fruit weight	0.430566	0.020671
Raw NIRS	Clonal values, CHE, 2021	Combined	Harvest date	0.774689	0.00628272
Raw NIRS	Clonal values, CHE, 2021	Combined	Russet frequency	0.236079	0.0175249
Raw NIRS	Clonal values, CHE, 2021	Combined	Soluble solids content	0.348803	0.0236003
Raw NIRS	Clonal values, CHE, 2021	Individual	Titratable acidity	-0.0302835	0.0395592
Raw NIRS	Clonal values, CHE, 2021	Individual	Red over color	0.089944	0.0228476
Raw NIRS	Clonal values, CHE, 2021	Individual	Fruit firmness	0.077744	0.0317666
Raw NIRS	Clonal values, CHE, 2021	Individual	Floral emergence	-0.0676204	0.0225209
Raw NIRS	Clonal values, CHE, 2021	Individual	Flowering intensity	0.116533	0.0244568
Raw NIRS	Clonal values, CHE, 2021	Individual	Number of fruits	0.151046	0.0168259
Raw NIRS	Clonal values, CHE, 2021	Individual	Total fruit weight	0.0560753	0.020645
Raw NIRS	Clonal values, CHE, 2021	Individual	Single fruit weight	0.0220417	0.0276684
Raw NIRS	Clonal values, CHE, 2021	Individual	Harvest date	0.0569617	0.0192285
Raw NIRS	Clonal values, CHE, 2021	Individual	Russet frequency	-0.214108	0.0446834
Raw NIRS	Clonal values, CHE, 2021	Individual	Soluble solids content	0.00968465	0.0191926
Raw NIRS	Clonal values, CHE, 2022	Combined	Titratable acidity	0.238149	0.0470089
Raw NIRS	Clonal values, CHE, 2022	Combined	Red over color	0.376502	0.018373
Raw NIRS	Clonal values, CHE, 2022	Combined	Fruit firmness	0.352139	0.0303342
Raw NIRS	Clonal values, CHE, 2022	Combined	Floral emergence	0.49497	0.00978466
Raw NIRS	Clonal values, CHE, 2022	Combined	Flowering intensity	0.466759	0.0109265
Raw NIRS	Clonal values, CHE, 2022	Combined	Number of fruits	0.409457	0.0136213
Raw NIRS	Clonal values, CHE, 2022	Combined	Total fruit weight	0.453125	0.0132861
Raw NIRS	Clonal values, CHE, 2022	Combined	Single fruit weight	0.351602	0.0230279
Raw NIRS	Clonal values, CHE, 2022	Combined	Harvest date	0.703424	0.0129661
Raw NIRS	Clonal values, CHE, 2022	Combined	Russet frequency	0.104535	0.0239662
Raw NIRS	Clonal values, CHE, 2022	Combined	Soluble solids content	0.168395	0.0383446
Raw NIRS	Clonal values, CHE, 2022	Individual	Titratable acidity	-0.268193	0.0914854
Raw NIRS	Clonal values, CHE, 2022	Individual	Red over color	0.0591889	0.0294409
Raw NIRS	Clonal values, CHE, 2022	Individual	Fruit firmness	0.0423454	0.0229551
Raw NIRS	Clonal values, CHE, 2022	Individual	Floral emergence	0.140071	0.0155038
Raw NIRS	Clonal values, CHE, 2022	Individual	Flowering intensity	0.486086	0.00864353
Raw NIRS	Clonal values, CHE, 2022	Individual	Number of fruits	0.252365	0.0158035
Raw NIRS	Clonal values, CHE, 2022	Individual	Total fruit weight	0.271593	0.0150618
Raw NIRS	Clonal values, CHE, 2022	Individual	Single fruit weight	0.0113515	0.0297337
Raw NIRS	Clonal values, CHE, 2022	Individual	Harvest date	0.0917383	0.0354231
Raw NIRS	Clonal values, CHE, 2022	Individual	Russet frequency	-0.0517083	0.0300471
Raw NIRS	Clonal values, CHE, 2022	Individual	Soluble solids content	-0.00084132	0.0384657
SNP array	Adjusted tree values, CHE, 2020	Individual	Titratable acidity	0.0717355	0.03968
SNP array	Adjusted tree values, CHE, 2020	Individual	Red over color	0.390131	0.0244671
SNP array	Adjusted tree values, CHE, 2020	Individual	Fruit firmness	0.524483	0.016962
SNP array	Adjusted tree values, CHE, 2020	Individual	Floral emergence	0.360362	0.0229922
SNP array	Adjusted tree values, CHE, 2020	Individual	Flowering intensity	0.174174	0.0254418
SNP array	Adjusted tree values, CHE, 2020	Individual	Number of fruits	0.0455317	0.0239435
SNP array	Adjusted tree values, CHE, 2020	Individual	Total fruit weight	0.112325	0.0414105
SNP array	Adjusted tree values, CHE, 2020	Individual	Single fruit weight	0.23487	0.0226099
SNP array	Adjusted tree values, CHE, 2020	Individual	Harvest date	0.673205	0.0142642
SNP array	Adjusted tree values, CHE, 2020	Individual	Russet frequency	0.21799	0.0347181
SNP array	Adjusted tree values, CHE, 2020	Individual	Soluble solids content	0.0985248	0.0623521
SNP array	Adjusted tree values, CHE, 2021	Individual	Titratable acidity	0.441816	0.0152375
SNP array	Adjusted tree values, CHE, 2021	Individual	Red over color	0.3983	0.0185845
SNP array	Adjusted tree values, CHE, 2021	Individual	Fruit firmness	0.438483	0.0214921
SNP array	Adjusted tree values, CHE, 2021	Individual	Floral emergence	0.388958	0.0112012
SNP array	Adjusted tree values, CHE, 2021	Individual	Flowering intensity	-0.00780646	0.0259374
SNP array	Adjusted tree values, CHE, 2021	Individual	Number of fruits	0.504249	0.0228585
SNP array	Adjusted tree values, CHE, 2021	Individual	Total fruit weight	0.517066	0.018581
SNP array	Adjusted tree values, CHE, 2021	Individual	Single fruit weight	0.378796	0.0243657
SNP array	Adjusted tree values, CHE, 2021	Individual	Harvest date	0.724428	0.00848242
SNP array	Adjusted tree values, CHE, 2021	Individual	Russet frequency	0.115444	0.0301818
SNP array	Adjusted tree values, CHE, 2021	Individual	Soluble solids content	0.18883	0.0267984
SNP array	Adjusted tree values, CHE, 2022	Individual	Titratable acidity	0.301537	0.0630451
SNP array	Adjusted tree values, CHE, 2022	Individual	Red over color	0.361967	0.0214877
SNP array	Adjusted tree values, CHE, 2022	Individual	Fruit firmness	0.276207	0.0272938
SNP array	Adjusted tree values, CHE, 2022	Individual	Floral emergence	0.361081	0.0222747
SNP array	Adjusted tree values, CHE, 2022	Individual	Flowering intensity	-0.0762315	0.0365841
SNP array	Adjusted tree values, CHE, 2022	Individual	Number of fruits	0.149814	0.0444097
SNP array	Adjusted tree values, CHE, 2022	Individual	Total fruit weight	0.191748	0.0308499
SNP array	Adjusted tree values, CHE, 2022	Individual	Single fruit weight	0.377648	0.012698
SNP array	Adjusted tree values, CHE, 2022	Individual	Harvest date	0.66598	0.0179747
SNP array	Adjusted tree values, CHE, 2022	Individual	Russet frequency	0.149795	0.0176078
SNP array	Adjusted tree values, CHE, 2022	Individual	Soluble solids content	0.197819	0.0307867
SNP array	Clonal values, 5 locations, 2018-2022	Individual	Titratable acidity	0.495786	0.0193421
SNP array	Clonal values, 5 locations, 2018-2022	Individual	Red over color	0.595134	0.0111513
SNP array	Clonal values, 5 locations, 2018-2022	Individual	Fruit firmness	0.583768	0.0130888
SNP array	Clonal values, 5 locations, 2018-2022	Individual	Floral emergence	0.581912	0.0140167
SNP array	Clonal values, 5 locations, 2018-2022	Individual	Flowering intensity	0.394382	0.0233386
SNP array	Clonal values, 5 locations, 2018-2022	Individual	Number of fruits	0.566685	0.0117735
SNP array	Clonal values, 5 locations, 2018-2022	Individual	Total fruit weight	0.637576	0.0095594
SNP array	Clonal values, 5 locations, 2018-2022	Individual	Single fruit weight	0.597152	0.0181803
SNP array	Clonal values, 5 locations, 2018-2022	Individual	Harvest date	0.801632	0.00667918
SNP array	Clonal values, 5 locations, 2018-2022	Individual	Russet frequency	0.467172	0.0206118
SNP array	Clonal values, 5 locations, 2018-2022	Individual	Soluble solids content	0.457983	0.0136961
SNP array	Clonal values, CHE, 2018-2022	Individual	Titratable acidity	0.492092	0.012034
SNP array	Clonal values, CHE, 2018-2022	Individual	Red over color	0.552108	0.0203877
SNP array	Clonal values, CHE, 2018-2022	Individual	Fruit firmness	0.57784	0.00948496
SNP array	Clonal values, CHE, 2018-2022	Individual	Floral emergence	0.503185	0.0140648
SNP array	Clonal values, CHE, 2018-2022	Individual	Flowering intensity	0.374779	0.0210545
SNP array	Clonal values, CHE, 2018-2022	Individual	Number of fruits	0.509889	0.0155979
SNP array	Clonal values, CHE, 2018-2022	Individual	Total fruit weight	0.559097	0.0143554
SNP array	Clonal values, CHE, 2018-2022	Individual	Single fruit weight	0.462946	0.0216063
SNP array	Clonal values, CHE, 2018-2022	Individual	Harvest date	0.801453	0.00475941
SNP array	Clonal values, CHE, 2018-2022	Individual	Russet frequency	0.278738	0.0271346
SNP array	Clonal values, CHE, 2018-2022	Individual	Soluble solids content	0.438673	0.0132229
SNP array	Clonal values, CHE, 2020	Individual	Titratable acidity	0.333817	0.0189955
SNP array	Clonal values, CHE, 2020	Individual	Red over color	0.421867	0.0194665
SNP array	Clonal values, CHE, 2020	Individual	Fruit firmness	0.525531	0.0179535
SNP array	Clonal values, CHE, 2020	Individual	Floral emergence	0.508254	0.0184663
SNP array	Clonal values, CHE, 2020	Individual	Flowering intensity	0.260898	0.019167
SNP array	Clonal values, CHE, 2020	Individual	Number of fruits	0.27171	0.0402178
SNP array	Clonal values, CHE, 2020	Individual	Total fruit weight	0.282457	0.0268598
SNP array	Clonal values, CHE, 2020	Individual	Single fruit weight	0.389374	0.0181758
SNP array	Clonal values, CHE, 2020	Individual	Harvest date	0.756554	0.00647786
SNP array	Clonal values, CHE, 2020	Individual	Russet frequency	0.308215	0.00907242
SNP array	Clonal values, CHE, 2020	Individual	Soluble solids content	0.325287	0.0160972
SNP array	Clonal values, CHE, 2021	Individual	Titratable acidity	0.431936	0.0169965
SNP array	Clonal values, CHE, 2021	Individual	Red over color	0.428336	0.0136166
SNP array	Clonal values, CHE, 2021	Individual	Fruit firmness	0.535519	0.0150635
SNP array	Clonal values, CHE, 2021	Individual	Floral emergence	0.421068	0.0109508
SNP array	Clonal values, CHE, 2021	Individual	Flowering intensity	0.102503	0.0175189
SNP array	Clonal values, CHE, 2021	Individual	Number of fruits	0.478034	0.0198705
SNP array	Clonal values, CHE, 2021	Individual	Total fruit weight	0.516581	0.0188861
SNP array	Clonal values, CHE, 2021	Individual	Single fruit weight	0.446869	0.0241387
SNP array	Clonal values, CHE, 2021	Individual	Harvest date	0.781245	0.00578227
SNP array	Clonal values, CHE, 2021	Individual	Russet frequency	0.26076	0.0136417
SNP array	Clonal values, CHE, 2021	Individual	Soluble solids content	0.33521	0.0214087
SNP array	Clonal values, CHE, 2022	Individual	Titratable acidity	0.331271	0.0342751
SNP array	Clonal values, CHE, 2022	Individual	Red over color	0.399539	0.015865
SNP array	Clonal values, CHE, 2022	Individual	Fruit firmness	0.363294	0.0328172
SNP array	Clonal values, CHE, 2022	Individual	Floral emergence	0.483153	0.0116802
SNP array	Clonal values, CHE, 2022	Individual	Flowering intensity	-0.0218158	0.0422129
SNP array	Clonal values, CHE, 2022	Individual	Number of fruits	0.273262	0.029691
SNP array	Clonal values, CHE, 2022	Individual	Total fruit weight	0.349036	0.023573
SNP array	Clonal values, CHE, 2022	Individual	Single fruit weight	0.381863	0.0244418
SNP array	Clonal values, CHE, 2022	Individual	Harvest date	0.700521	0.0131368
SNP array	Clonal values, CHE, 2022	Individual	Russet frequency	0.119678	0.0252925
SNP array	Clonal values, CHE, 2022	Individual	Soluble solids content	0.21536	0.020626
1st derivative of normalized NIRS	Adjusted tree values, CHE, 2020	Combined	Average	0.319539	0.206572
1st derivative of normalized NIRS	Adjusted tree values, CHE, 2020	Individual	Average	0.143473	0.208687
1st derivative of normalized NIRS	Adjusted tree values, CHE, 2021	Combined	Average	0.420423	0.151206
1st derivative of normalized NIRS	Adjusted tree values, CHE, 2021	Individual	Average	0.191414	0.104691
1st derivative of normalized NIRS	Adjusted tree values, CHE, 2022	Combined	Average	0.371434	0.167674
1st derivative of normalized NIRS	Adjusted tree values, CHE, 2022	Individual	Average	0.212513	0.214071
1st derivative of normalized NIRS	Clonal values, 5 locations, 2018-2022	Combined	Average	0.554441	0.103585
1st derivative of normalized NIRS	Clonal values, 5 locations, 2018-2022	Individual	Average	0.123557	0.0836137
1st derivative of normalized NIRS	Clonal values, CHE, 2018-2022	Combined	Average	0.506254	0.121819
1st derivative of normalized NIRS	Clonal values, CHE, 2018-2022	Individual	Average	0.153176	0.0970739
1st derivative of normalized NIRS	Clonal values, CHE, 2020	Combined	Average	0.416776	0.149027
1st derivative of normalized NIRS	Clonal values, CHE, 2020	Individual	Average	0.132106	0.156935
1st derivative of normalized NIRS	Clonal values, CHE, 2021	Combined	Average	0.449636	0.136753
1st derivative of normalized NIRS	Clonal values, CHE, 2021	Individual	Average	0.149955	0.0973538
1st derivative of normalized NIRS	Clonal values, CHE, 2022	Combined	Average	0.384176	0.158725
1st derivative of normalized NIRS	Clonal values, CHE, 2022	Individual	Average	0.174426	0.179643
1st derivative of raw NIRS	Adjusted tree values, CHE, 2020	Combined	Average	0.316536	0.205559
1st derivative of raw NIRS	Adjusted tree values, CHE, 2020	Individual	Average	0.136563	0.214164
1st derivative of raw NIRS	Adjusted tree values, CHE, 2021	Combined	Average	0.416071	0.155424
1st derivative of raw NIRS	Adjusted tree values, CHE, 2021	Individual	Average	0.190793	0.10482
1st derivative of raw NIRS	Adjusted tree values, CHE, 2022	Combined	Average	0.360286	0.185708
1st derivative of raw NIRS	Adjusted tree values, CHE, 2022	Individual	Average	0.196236	0.243608
1st derivative of raw NIRS	Clonal values, 5 locations, 2018-2022	Combined	Average	0.551442	0.101985
1st derivative of raw NIRS	Clonal values, 5 locations, 2018-2022	Individual	Average	0.124076	0.0831815
1st derivative of raw NIRS	Clonal values, CHE, 2018-2022	Combined	Average	0.501114	0.124663
1st derivative of raw NIRS	Clonal values, CHE, 2018-2022	Individual	Average	0.14868	0.0949368
1st derivative of raw NIRS	Clonal values, CHE, 2020	Combined	Average	0.416263	0.148141
1st derivative of raw NIRS	Clonal values, CHE, 2020	Individual	Average	0.141626	0.145283
1st derivative of raw NIRS	Clonal values, CHE, 2021	Combined	Average	0.448073	0.138972
1st derivative of raw NIRS	Clonal values, CHE, 2021	Individual	Average	0.155885	0.0942035
1st derivative of raw NIRS	Clonal values, CHE, 2022	Combined	Average	0.380126	0.161013
1st derivative of raw NIRS	Clonal values, CHE, 2022	Individual	Average	0.171861	0.184749
2nd derivative of normalized NIRS	Adjusted tree values, CHE, 2020	Combined	Average	0.307152	0.189963
2nd derivative of normalized NIRS	Adjusted tree values, CHE, 2020	Individual	Average	0.142354	0.176312
2nd derivative of normalized NIRS	Adjusted tree values, CHE, 2021	Combined	Average	0.410134	0.160027
2nd derivative of normalized NIRS	Adjusted tree values, CHE, 2021	Individual	Average	0.176645	0.0957009
2nd derivative of normalized NIRS	Adjusted tree values, CHE, 2022	Combined	Average	0.362815	0.174457
2nd derivative of normalized NIRS	Adjusted tree values, CHE, 2022	Individual	Average	0.204501	0.215043
2nd derivative of normalized NIRS	Clonal values, 5 locations, 2018-2022	Combined	Average	0.545992	0.106246
2nd derivative of normalized NIRS	Clonal values, 5 locations, 2018-2022	Individual	Average	0.124036	0.0741454
2nd derivative of normalized NIRS	Clonal values, CHE, 2018-2022	Combined	Average	0.499132	0.128488
2nd derivative of normalized NIRS	Clonal values, CHE, 2018-2022	Individual	Average	0.152701	0.0812858
2nd derivative of normalized NIRS	Clonal values, CHE, 2020	Combined	Average	0.411494	0.14583
2nd derivative of normalized NIRS	Clonal values, CHE, 2020	Individual	Average	0.144086	0.14018
2nd derivative of normalized NIRS	Clonal values, CHE, 2021	Combined	Average	0.439238	0.144709
2nd derivative of normalized NIRS	Clonal values, CHE, 2021	Individual	Average	0.128508	0.0916457
2nd derivative of normalized NIRS	Clonal values, CHE, 2022	Combined	Average	0.382091	0.160988
2nd derivative of normalized NIRS	Clonal values, CHE, 2022	Individual	Average	0.186361	0.155542
2nd derivative of raw NIRS	Adjusted tree values, CHE, 2020	Combined	Average	0.313123	0.183917
2nd derivative of raw NIRS	Adjusted tree values, CHE, 2020	Individual	Average	0.14604	0.179252
2nd derivative of raw NIRS	Adjusted tree values, CHE, 2021	Combined	Average	0.410157	0.159829
2nd derivative of raw NIRS	Adjusted tree values, CHE, 2021	Individual	Average	0.179614	0.102252
2nd derivative of raw NIRS	Adjusted tree values, CHE, 2022	Combined	Average	0.351468	0.186741
2nd derivative of raw NIRS	Adjusted tree values, CHE, 2022	Individual	Average	0.182707	0.2321
2nd derivative of raw NIRS	Clonal values, 5 locations, 2018-2022	Combined	Average	0.546304	0.104512
2nd derivative of raw NIRS	Clonal values, 5 locations, 2018-2022	Individual	Average	0.125127	0.0704266
2nd derivative of raw NIRS	Clonal values, CHE, 2018-2022	Combined	Average	0.499066	0.129521
2nd derivative of raw NIRS	Clonal values, CHE, 2018-2022	Individual	Average	0.155208	0.072934
2nd derivative of raw NIRS	Clonal values, CHE, 2020	Combined	Average	0.416306	0.143228
2nd derivative of raw NIRS	Clonal values, CHE, 2020	Individual	Average	0.152547	0.137859
2nd derivative of raw NIRS	Clonal values, CHE, 2021	Combined	Average	0.440495	0.141112
2nd derivative of raw NIRS	Clonal values, CHE, 2021	Individual	Average	0.135213	0.0877687
2nd derivative of raw NIRS	Clonal values, CHE, 2022	Combined	Average	0.379656	0.163764
2nd derivative of raw NIRS	Clonal values, CHE, 2022	Individual	Average	0.175713	0.164078
Detrended NIRS	Adjusted tree values, CHE, 2020	Combined	Average	0.324897	0.199106
Detrended NIRS	Adjusted tree values, CHE, 2020	Individual	Average	0.126887	0.206316
Detrended NIRS	Adjusted tree values, CHE, 2021	Combined	Average	0.412928	0.151605
Detrended NIRS	Adjusted tree values, CHE, 2021	Individual	Average	0.161817	0.111979
Detrended NIRS	Adjusted tree values, CHE, 2022	Combined	Average	0.362127	0.168856
Detrended NIRS	Adjusted tree values, CHE, 2022	Individual	Average	0.190491	0.212204
Detrended NIRS	Clonal values, 5 locations, 2018-2022	Combined	Average	0.554135	0.103199
Detrended NIRS	Clonal values, 5 locations, 2018-2022	Individual	Average	0.093109	0.0755806
Detrended NIRS	Clonal values, CHE, 2018-2022	Combined	Average	0.505653	0.12106
Detrended NIRS	Clonal values, CHE, 2018-2022	Individual	Average	0.116869	0.111233
Detrended NIRS	Clonal values, CHE, 2020	Combined	Average	0.41694	0.144621
Detrended NIRS	Clonal values, CHE, 2020	Individual	Average	0.108352	0.145782
Detrended NIRS	Clonal values, CHE, 2021	Combined	Average	0.446329	0.136144
Detrended NIRS	Clonal values, CHE, 2021	Individual	Average	0.128587	0.0960202
Detrended NIRS	Clonal values, CHE, 2022	Combined	Average	0.375898	0.160242
Detrended NIRS	Clonal values, CHE, 2022	Individual	Average	0.14099	0.190307
Normalized NIRS	Adjusted tree values, CHE, 2020	Combined	Average	0.317567	0.19759
Normalized NIRS	Adjusted tree values, CHE, 2020	Individual	Average	0.111297	0.216077
Normalized NIRS	Adjusted tree values, CHE, 2021	Combined	Average	0.403317	0.161499
Normalized NIRS	Adjusted tree values, CHE, 2021	Individual	Average	0.125418	0.128871
Normalized NIRS	Adjusted tree values, CHE, 2022	Combined	Average	0.360731	0.164246
Normalized NIRS	Adjusted tree values, CHE, 2022	Individual	Average	0.179556	0.209587
Normalized NIRS	Clonal values, 5 locations, 2018-2022	Combined	Average	0.553553	0.104382
Normalized NIRS	Clonal values, 5 locations, 2018-2022	Individual	Average	0.0744181	0.0610297
Normalized NIRS	Clonal values, CHE, 2018-2022	Combined	Average	0.502845	0.123661
Normalized NIRS	Clonal values, CHE, 2018-2022	Individual	Average	0.0921149	0.106997
Normalized NIRS	Clonal values, CHE, 2020	Combined	Average	0.412037	0.141907
Normalized NIRS	Clonal values, CHE, 2020	Individual	Average	0.0868562	0.151795
Normalized NIRS	Clonal values, CHE, 2021	Combined	Average	0.442952	0.140485
Normalized NIRS	Clonal values, CHE, 2021	Individual	Average	0.0895372	0.118023
Normalized NIRS	Clonal values, CHE, 2022	Combined	Average	0.376529	0.154943
Normalized NIRS	Clonal values, CHE, 2022	Individual	Average	0.139511	0.164339
Raw NIRS	Adjusted tree values, CHE, 2020	Combined	Average	0.30287	0.187747
Raw NIRS	Adjusted tree values, CHE, 2020	Individual	Average	0.0526581	0.235229
Raw NIRS	Adjusted tree values, CHE, 2021	Combined	Average	0.383242	0.179001
Raw NIRS	Adjusted tree values, CHE, 2021	Individual	Average	0.066903	0.10174
Raw NIRS	Adjusted tree values, CHE, 2022	Combined	Average	0.368893	0.142653
Raw NIRS	Adjusted tree values, CHE, 2022	Individual	Average	0.170691	0.191829
Raw NIRS	Clonal values, 5 locations, 2018-2022	Combined	Average	0.559036	0.102721
Raw NIRS	Clonal values, 5 locations, 2018-2022	Individual	Average	0.0111073	0.0938416
Raw NIRS	Clonal values, CHE, 2018-2022	Combined	Average	0.50676	0.125878
Raw NIRS	Clonal values, CHE, 2018-2022	Individual	Average	0.0253313	0.136348
Raw NIRS	Clonal values, CHE, 2020	Combined	Average	0.404567	0.142296
Raw NIRS	Clonal values, CHE, 2020	Individual	Average	0.0308801	0.163763
Raw NIRS	Clonal values, CHE, 2021	Combined	Average	0.432586	0.157353
Raw NIRS	Clonal values, CHE, 2021	Individual	Average	0.0243653	0.100398
Raw NIRS	Clonal values, CHE, 2022	Combined	Average	0.37446	0.160192
Raw NIRS	Clonal values, CHE, 2022	Individual	Average	0.0939997	0.191126
SNP array	Adjusted tree values, CHE, 2020	Individual	Average	0.263939	0.195633
SNP array	Adjusted tree values, CHE, 2021	Individual	Average	0.371688	0.196572
SNP array	Adjusted tree values, CHE, 2022	Individual	Average	0.268851	0.18092
SNP array	Clonal values, 5 locations, 2018-2022	Individual	Average	0.561744	0.105369
SNP array	Clonal values, CHE, 2018-2022	Individual	Average	0.504618	0.126953
SNP array	Clonal values, CHE, 2020	Individual	Average	0.398542	0.144478
SNP array	Clonal values, CHE, 2021	Individual	Average	0.430733	0.163781
SNP array	Clonal values, CHE, 2022	Individual	Average	0.326833	0.181968
